# Supplementary material for: 2-[1-(2-Hydroxy-3-methoxybenzyl)-1H-benzimidazol-2-yl]-6-methoxyphenol monohydrate
Source: Acta Crystallogr Sect E Struct Rep Online. 2009 Mar 28;65(Pt 4):o913–4. doi: 10.1107/S1600536809010769 (PMC2968983; doi:10.1107/S1600536809010769)
Supplement: Supplementary file 1 [file e-65-0o913-sup1.cif]

##############################################################################
###                                                                        ###
###        Electronic paper (Acta Crystallographica Section E)             ###
###                                                                        ###
##############################################################################
#                                                                            #
# This CIF contains the data in a paper accepted for publication in Acta     #
# Crystallographica Section E. It conforms to the requirements of Notes      #
# for Authors for Section E, and has been peer reviewed under the auspices   #
# of the IUCr Commission on Journals.                                        #
#                                                                            #
# Full details of the Crystallographic Information File format               #
# are given in the paper "The Crystallographic Information File (CIF):       #
# a New Standard Archive File for Crystallography" by S. R. Hall, F. H.      #
# Allen and I. D. Brown [Acta Cryst. (1991), A47, 655-685].                  #
#                                                                            #
# The current version of the core CIF dictionary is obtainable from          #
# ftp://ftp.iucr.org/pub/cif_core.dic. The current version number is 2.4.    #
#                                                                            #
# Software is freely available for graphical display of the structure(s) in  #
# this CIF.  For information consult the CIF home page http://www.iucr.org/  #
# cif/home.html                                                              #
#                                                                            #
# This file may be used for bona fide research purposes within the           #
# scientific community so long as proper attribution is given to the journal # 
# article from which it was obtained.                                        #
#                                                                            #
##############################################################################
                                             
data_global
_audit_creation_method     'form.cif (version 2.0)'
_journal_data_validation_number     ?
_journal_date_recd_electronic     2009-03-20
_journal_date_accepted     2009-03-24
_journal_name_full     'Acta Crystallographica, Section E'
_journal_year     2009
_journal_volume     65
_journal_issue      4
_journal_page_first     o913
_journal_page_last     o914
_journal_paper_category     QO
_journal_coeditor_code     LH2793
_publ_contact_author_name     'Prof. Fun, Hoong-Kun'
_publ_contact_author_address
;
      X-ray Crystallography Unit
      School of Physics
      Universiti Sains Malaysia
      11800 USM, Penang
      MALAYSIA
;
_publ_contact_author_email     hkfun@usm.my
_publ_contact_author_fax     '6 04 6579150'
_publ_contact_author_phone     '6 04 6533652'
_publ_section_title
;\
2-[1-(2-Hydroxy-3-methoxybenzyl)-1<i>H</i>-benzimidazol-2-yl]-6-methoxyphenol
monohydrate
;
loop_
    _publ_author_name
    _publ_author_footnote
    _publ_author_address
    'Al-Douh, Mohammed H.' ?
;
      School of Chemical Sciences
      Universiti Sains Malaysia
      11800 USM, Penang
      Malaysia
;
    'Osman, Hasnah'
;
Additional corresponding author, e-mail: ohasnah@usm.my.
;
;
      School of Chemical Sciences
      Universiti Sains Malaysia
      11800 USM, Penang
      Malaysia
;
    'Hamid, Shafida A.' ?
;
      Kulliyyah of Science,
      International Islamic University Malaysia (IIUM),
      Jalan Istana, Bandar Indera Mahkota 25200 Kuantan,
      Pahang, Malaysia
;
    'Kia, Reza' ?
;
      X-ray Crystallography Unit
      School of Physics
      Universiti Sains Malaysia
      11800 USM, Penang
      Malaysia
;
    'Fun, Hoong-Kun'
;
Thomson Reuters ResearcherID: A-3561-2009.
;
;     X-ray Crystallography Unit
      School of Physics
      Universiti Sains Malaysia
      11800 USM, Penang
      Malaysia
;
data_I
_audit_creation_method     SHELXL-97
_chemical_name_systematic
;
2-[1-(2-Hydroxy-3-methoxybenzyl)-1<i>H</i>-benzimidazol-2-yl]-6-methoxyphenol
monohydrate
;
_chemical_name_common
;
;
_chemical_formula_moiety     'C22 H20 N2 O4, H2 O'
_chemical_formula_sum     'C22 H22 N2 O5'
_chemical_formula_iupac     'C22 H20 N2 O4, H2 O'
_chemical_formula_weight     394.42
_chemical_melting_point     ?
_symmetry_cell_setting     'Triclinic'
_symmetry_space_group_name_H-M     'P -1'
_symmetry_space_group_name_Hall     '-P 1'
loop_
    _symmetry_equiv_pos_as_xyz
    'x, y, z'
    '-x, -y, -z'
_cell_length_a     7.50760(10)
_cell_length_b     9.85570(10)
_cell_length_c     13.2240(2)
_cell_angle_alpha     106.3060(10)
_cell_angle_beta     97.1350(10)
_cell_angle_gamma     97.9930(10)
_cell_volume     916.18(2)
_cell_formula_units_Z     2
_cell_measurement_reflns_used     9908
_cell_measurement_theta_min     2.54
_cell_measurement_theta_max     33.42
_cell_measurement_temperature     100
_exptl_crystal_description     'plate'
_exptl_crystal_colour     'colourless'
_exptl_crystal_size_max     0.48
_exptl_crystal_size_mid     0.28
_exptl_crystal_size_min     0.10
_exptl_crystal_density_diffrn     1.430
_exptl_crystal_density_meas     ?
_exptl_crystal_density_method     'not measured'
_exptl_crystal_F_000     416
_exptl_absorpt_coefficient_mu     0.102
_exptl_absorpt_correction_type     'multi-scan'
_exptl_absorpt_process_details     '(<i>SADABS</i>; Bruker, 2005)'
_exptl_absorpt_correction_T_min     0.9524
_exptl_absorpt_correction_T_max     0.9903
_exptl_special_details
;
The crystal was placed in the cold stream of an Oxford Cyrosystems Cobra
open-flow nitrogen cryostat (Cosier & Glazer, 1986) operating at 100.0(1) K.
;
_diffrn_ambient_temperature     100
_diffrn_radiation_type     MoK\a
_diffrn_radiation_wavelength     0.71073
_diffrn_radiation_source     'fine-focus sealed tube'
_diffrn_radiation_monochromator     graphite
_diffrn_measurement_device_type
;
Bruker SMART APEXII CCD area-detector
;
_diffrn_measurement_method     '\f and \w'
_diffrn_detector_area_resol_mean     ?
_diffrn_reflns_number     33715
_diffrn_reflns_av_R_equivalents     0.0296
_diffrn_reflns_av_sigmaI/netI     0.0322
_diffrn_reflns_theta_min     2.19
_diffrn_reflns_theta_max     35.00
_diffrn_reflns_theta_full     35.00
_diffrn_measured_fraction_theta_max     0.992
_diffrn_measured_fraction_theta_full     0.992
_diffrn_reflns_limit_h_min     -10
_diffrn_reflns_limit_h_max     12
_diffrn_reflns_limit_k_min     -15
_diffrn_reflns_limit_k_max     15
_diffrn_reflns_limit_l_min     -21
_diffrn_reflns_limit_l_max     21
_diffrn_standards_number     0
_diffrn_standards_interval_count     .
_diffrn_standards_interval_time     .
_diffrn_standards_decay_%     ?
_refine_special_details
;
Refinement of <i>F</i>^2^ against ALL reflections. The weighted <i>R</i>-factor
<i>wR</i> and goodness of fit <i>S</i> are based on <i>F</i>^2^, conventional
<i>R</i>-factors <i>R</i> are based on <i>F</i>, with <i>F</i> set to zero for
negative <i>F</i>^2^. The threshold expression of <i>F</i>^2^ >
\s(<i>F</i>^2^) is used only for calculating <i>R</i>-factors(gt) <i>etc</i>.
and is not relevant to the choice of reflections for refinement.
<i>R</i>-factors based on <i>F</i>^2^ are statistically about twice as large
as those based on <i>F</i>, and <i>R</i>- factors based on ALL data will be
even larger.
;
_reflns_number_total     8009
_reflns_number_gt     6304
_reflns_threshold_expression     I>2\(I)
_refine_ls_structure_factor_coef     Fsqd
_refine_ls_matrix_type     full
_refine_ls_R_factor_all     0.0650
_refine_ls_R_factor_gt     0.0487
_refine_ls_wR_factor_gt     0.1207
_refine_ls_wR_factor_ref     0.1327
_refine_ls_goodness_of_fit_ref     1.026
_refine_ls_restrained_S_all     1.026
_refine_ls_number_reflns     8009
_refine_ls_number_parameters     274
_refine_ls_number_restraints     0
_refine_ls_hydrogen_treatment     mixed
_refine_ls_weighting_scheme     calc
_refine_ls_weighting_details
         'calc w=1/[\s^2^(Fo^2^)+(0.0658P)^2^+0.2927P] where P=(Fo^2^+2Fc^2^)/3'
_atom_sites_solution_hydrogens     geom
_atom_sites_solution_primary     direct
_atom_sites_solution_secondary     difmap
_refine_ls_shift/su_max     0.001
_refine_ls_shift/su_mean     0.000
_refine_diff_density_max     0.580
_refine_diff_density_min     -0.328
_refine_ls_extinction_method     none
_refine_ls_extinction_coef     ?
loop_
    _atom_type_symbol
    _atom_type_description
    _atom_type_scat_dispersion_real
    _atom_type_scat_dispersion_imag
    _atom_type_scat_source
    'C' 'C' 0.0033 0.0016
                         'International Tables Vol C Tables 4.2.6.8 and 6.1.1.4'
    'H' 'H' 0.0000 0.0000
                         'International Tables Vol C Tables 4.2.6.8 and 6.1.1.4'
    'N' 'N' 0.0061 0.0033
                         'International Tables Vol C Tables 4.2.6.8 and 6.1.1.4'
    'O' 'O' 0.0106 0.0060
                         'International Tables Vol C Tables 4.2.6.8 and 6.1.1.4'
_computing_data_collection     'APEX2 (Bruker, 2005)'
_computing_cell_refinement     'SAINT (Bruker, 2005)'
_computing_data_reduction     'SAINT (Bruker, 2005)'
_computing_structure_solution     'SHELXTL (Sheldrick, 2008)'
_computing_structure_refinement     'SHELXTL (Sheldrick, 2008)'
_computing_molecular_graphics     'SHELXTL (Sheldrick, 2008)'
_computing_publication_material
;
SHELXTL (Sheldrick, 2008) and PLATON (Spek, 2009)
;
loop_
    _atom_site_type_symbol
    _atom_site_label
    _atom_site_fract_x
    _atom_site_fract_y
    _atom_site_fract_z
    _atom_site_U_iso_or_equiv
    _atom_site_adp_type
    _atom_site_calc_flag
    _atom_site_refinement_flags
    _atom_site_occupancy
    _atom_site_disorder_assembly
    _atom_site_disorder_group
    O O1 0.70651(10) 0.86574(8) -0.22860(6) 0.01748(14) Uani d . 1 . .
    H H1 0.7410 0.9452 -0.1807 0.026 Uiso calc R 1 . .
    O O2 0.57454(9) 0.84985(8) 0.36393(6) 0.01561(13) Uani d . 1 . .
    H H2 0.5792 0.8439 0.4263 0.023 Uiso calc R 1 . .
    O O3 0.65167(12) 0.60902(8) -0.35747(6) 0.02243(16) Uani d . 1 . .
    O O4 0.83510(10) 0.78670(9) 0.48995(6) 0.01926(15) Uani d . 1 . .
    N N1 0.78166(11) 1.04082(9) -0.04007(7) 0.01479(14) Uani d . 1 . .
    N N2 0.68948(10) 0.98309(9) 0.09978(6) 0.01414(14) Uani d . 1 . .
    C C1 0.68617(12) 0.75865(10) -0.18267(7) 0.01435(16) Uani d . 1 . .
    C C2 0.65860(13) 0.61781(11) -0.25179(8) 0.01672(17) Uani d . 1 . .
    C C3 0.63781(14) 0.50113(11) -0.21256(9) 0.01892(18) Uani d . 1 . .
    H H3A 0.6186 0.4059 -0.2598 0.023 Uiso calc R 1 . .
    C C4 0.64553(14) 0.52522(11) -0.10278(9) 0.01897(18) Uani d . 1 . .
    H H4A 0.6326 0.4457 -0.0753 0.023 Uiso calc R 1 . .
    C C5 0.67176(13) 0.66317(11) -0.03354(8) 0.01655(17) Uani d . 1 . .
    H H5A 0.6777 0.6774 0.0410 0.020 Uiso calc R 1 . .
    C C6 0.68979(12) 0.78324(10) -0.07211(7) 0.01388(15) Uani d . 1 . .
    C C7 0.71903(12) 0.93282(10) -0.00369(7) 0.01363(15) Uani d . 1 . .
    C C8 0.74228(12) 1.13195(10) 0.13166(8) 0.01435(15) Uani d . 1 . .
    C C9 0.74225(13) 1.23678(11) 0.22774(8) 0.01755(17) Uani d . 1 . .
    H H9A 0.7034 1.2126 0.2872 0.021 Uiso calc R 1 . .
    C C10 0.80202(14) 1.37822(12) 0.23185(9) 0.02025(18) Uani d . 1 . .
    H H10A 0.8038 1.4529 0.2958 0.024 Uiso calc R 1 . .
    C C11 0.86028(14) 1.41416(11) 0.14373(9) 0.02055(19) Uani d . 1 . .
    H H11A 0.9011 1.5122 0.1498 0.025 Uiso calc R 1 . .
    C C12 0.85915(13) 1.30930(11) 0.04864(8) 0.01792(17) Uani d . 1 . .
    H H12A 0.8982 1.3335 -0.0107 0.022 Uiso calc R 1 . .
    C C13 0.79834(12) 1.16605(10) 0.04318(8) 0.01454(16) Uani d . 1 . .
    C C14 0.62110(12) 0.90630(11) 0.17087(7) 0.01496(16) Uani d . 1 . .
    H H14A 0.5363 0.8169 0.1275 0.018 Uiso calc R 1 . .
    H H14B 0.5515 0.9667 0.2183 0.018 Uiso calc R 1 . .
    C C15 0.77308(12) 0.86831(10) 0.23893(7) 0.01369(15) Uani d . 1 . .
    C C16 0.74231(12) 0.84165(10) 0.33383(7) 0.01303(15) Uani d . 1 . .
    C C17 0.88347(12) 0.81141(10) 0.39986(7) 0.01459(16) Uani d . 1 . .
    C C18 1.05599(13) 0.81031(11) 0.37185(8) 0.01720(17) Uani d . 1 . .
    H H18A 1.1524 0.7925 0.4173 0.021 Uiso calc R 1 . .
    C C19 1.08576(13) 0.83566(11) 0.27609(8) 0.01798(17) Uani d . 1 . .
    H H19A 1.2026 0.8336 0.2558 0.022 Uiso calc R 1 . .
    C C20 0.94569(12) 0.86386(11) 0.21028(8) 0.01622(17) Uani d . 1 . .
    H H20A 0.9675 0.8803 0.1451 0.019 Uiso calc R 1 . .
    C C21 0.6815(2) 0.47733(14) -0.42586(10) 0.0353(3) Uani d . 1 . .
    H H21A 0.6958 0.4884 -0.4959 0.053 Uiso calc R 1 . .
    H H21B 0.5768 0.4012 -0.4344 0.053 Uiso calc R 1 . .
    H H21C 0.7923 0.4517 -0.3944 0.053 Uiso calc R 1 . .
    C C22 0.97989(14) 0.78394(12) 0.57027(8) 0.02013(19) Uani d . 1 . .
    H H22A 0.9313 0.7807 0.6352 0.030 Uiso calc R 1 . .
    H H22B 1.0733 0.8706 0.5866 0.030 Uiso calc R 1 . .
    H H22C 1.0342 0.6986 0.5441 0.030 Uiso calc R 1 . .
    O O1W 0.50926(11) 0.14161(9) 0.43879(6) 0.02107(15) Uani d . 1 . .
    H H2W1 0.433(3) 0.158(2) 0.3932(17) 0.055(6) Uiso d . 1 . .
    H H1W1 0.515(3) 0.052(2) 0.4097(15) 0.043(5) Uiso d . 1 . .
loop_
    _atom_site_aniso_label
    _atom_site_aniso_U_11
    _atom_site_aniso_U_22
    _atom_site_aniso_U_33
    _atom_site_aniso_U_12
    _atom_site_aniso_U_13
    _atom_site_aniso_U_23
    O1 0.0253(3) 0.0151(3) 0.0131(3) 0.0034(3) 0.0034(2) 0.0061(2)
    O2 0.0147(3) 0.0218(3) 0.0125(3) 0.0045(2) 0.0046(2) 0.0073(3)
    O3 0.0351(4) 0.0180(3) 0.0133(3) 0.0056(3) 0.0046(3) 0.0028(3)
    O4 0.0175(3) 0.0300(4) 0.0152(3) 0.0056(3) 0.0030(2) 0.0138(3)
    N1 0.0164(3) 0.0157(4) 0.0143(3) 0.0041(3) 0.0039(3) 0.0066(3)
    N2 0.0152(3) 0.0165(4) 0.0123(3) 0.0033(3) 0.0033(2) 0.0063(3)
    C1 0.0154(3) 0.0157(4) 0.0138(4) 0.0040(3) 0.0030(3) 0.0066(3)
    C2 0.0196(4) 0.0177(4) 0.0135(4) 0.0047(3) 0.0033(3) 0.0048(3)
    C3 0.0217(4) 0.0151(4) 0.0195(5) 0.0035(3) 0.0029(3) 0.0046(3)
    C4 0.0207(4) 0.0164(4) 0.0219(5) 0.0033(3) 0.0032(3) 0.0095(4)
    C5 0.0178(4) 0.0183(4) 0.0158(4) 0.0036(3) 0.0033(3) 0.0085(3)
    C6 0.0138(3) 0.0156(4) 0.0134(4) 0.0035(3) 0.0025(3) 0.0058(3)
    C7 0.0139(3) 0.0161(4) 0.0121(4) 0.0038(3) 0.0024(3) 0.0056(3)
    C8 0.0138(3) 0.0169(4) 0.0134(4) 0.0039(3) 0.0018(3) 0.0058(3)
    C9 0.0168(4) 0.0212(4) 0.0139(4) 0.0047(3) 0.0017(3) 0.0039(3)
    C10 0.0207(4) 0.0197(5) 0.0184(4) 0.0051(3) 0.0018(3) 0.0025(4)
    C11 0.0217(4) 0.0168(4) 0.0226(5) 0.0042(3) 0.0024(3) 0.0053(4)
    C12 0.0189(4) 0.0170(4) 0.0196(4) 0.0040(3) 0.0039(3) 0.0078(3)
    C13 0.0145(3) 0.0165(4) 0.0139(4) 0.0039(3) 0.0026(3) 0.0062(3)
    C14 0.0142(3) 0.0203(4) 0.0131(4) 0.0037(3) 0.0035(3) 0.0086(3)
    C15 0.0139(3) 0.0165(4) 0.0117(4) 0.0034(3) 0.0026(3) 0.0054(3)
    C16 0.0129(3) 0.0150(4) 0.0115(4) 0.0026(3) 0.0026(3) 0.0043(3)
    C17 0.0158(3) 0.0165(4) 0.0128(4) 0.0030(3) 0.0021(3) 0.0067(3)
    C18 0.0153(4) 0.0206(4) 0.0182(4) 0.0048(3) 0.0022(3) 0.0095(4)
    C19 0.0144(4) 0.0230(5) 0.0195(4) 0.0053(3) 0.0044(3) 0.0097(4)
    C20 0.0148(3) 0.0214(4) 0.0148(4) 0.0045(3) 0.0045(3) 0.0078(3)
    C21 0.0633(9) 0.0230(6) 0.0184(5) 0.0126(6) 0.0104(5) 0.0008(4)
    C22 0.0206(4) 0.0265(5) 0.0146(4) 0.0048(3) -0.0004(3) 0.0095(4)
    O1W 0.0267(4) 0.0235(4) 0.0158(3) 0.0093(3) 0.0049(3) 0.0076(3)
_geom_special_details
;
All e.s.d.'s (except the e.s.d. in the dihedral angle between two l.s. planes)
are estimated using the full covariance matrix. The cell e.s.d.'s are taken
into account individually in the estimation of e.s.d.'s in distances, angles
and torsion angles; correlations between e.s.d.'s in cell parameters are only
used when they are defined by crystal symmetry. An approximate (isotropic)
treatment of cell e.s.d.'s is used for estimating e.s.d.'s involving l.s.
planes.
;
loop_
    _geom_bond_atom_site_label_1
    _geom_bond_atom_site_label_2
    _geom_bond_site_symmetry_2
    _geom_bond_distance
    _geom_bond_publ_flag
    O1 C1 . 1.3581(11) ?
    O1 H1 . 0.8400 ?
    O2 C16 . 1.3734(11) ?
    O2 H2 . 0.8400 ?
    O3 C2 . 1.3697(12) ?
    O3 C21 . 1.4229(14) ?
    O4 C17 . 1.3624(11) ?
    O4 C22 . 1.4312(12) ?
    N1 C7 . 1.3379(12) ?
    N1 C13 . 1.3824(13) ?
    N2 C7 . 1.3757(12) ?
    N2 C8 . 1.3917(12) ?
    N2 C14 . 1.4599(12) ?
    C1 C2 . 1.4021(14) ?
    C1 C6 . 1.4094(13) ?
    C2 C3 . 1.3860(14) ?
    C3 C4 . 1.3961(15) ?
    C3 H3A . 0.9500 ?
    C4 C5 . 1.3810(15) ?
    C4 H4A . 0.9500 ?
    C5 C6 . 1.4108(13) ?
    C5 H5A . 0.9500 ?
    C6 C7 . 1.4669(13) ?
    C8 C9 . 1.3945(14) ?
    C8 C13 . 1.4010(13) ?
    C9 C10 . 1.3874(15) ?
    C9 H9A . 0.9500 ?
    C10 C11 . 1.4107(16) ?
    C10 H10A . 0.9500 ?
    C11 C12 . 1.3837(15) ?
    C11 H11A . 0.9500 ?
    C12 C13 . 1.4008(14) ?
    C12 H12A . 0.9500 ?
    C14 C15 . 1.5183(12) ?
    C14 H14A . 0.9900 ?
    C14 H14B . 0.9900 ?
    C15 C16 . 1.3920(13) ?
    C15 C20 . 1.3976(12) ?
    C16 C17 . 1.4066(12) ?
    C17 C18 . 1.3913(13) ?
    C18 C19 . 1.3959(14) ?
    C18 H18A . 0.9500 ?
    C19 C20 . 1.3893(13) ?
    C19 H19A . 0.9500 ?
    C20 H20A . 0.9500 ?
    C21 H21A . 0.9800 ?
    C21 H21B . 0.9800 ?
    C21 H21C . 0.9800 ?
    C22 H22A . 0.9800 ?
    C22 H22B . 0.9800 ?
    C22 H22C . 0.9800 ?
    O1W H2W1 . 0.84(2) ?
    O1W H1W1 . 0.87(2) ?
loop_
    _geom_angle_atom_site_label_1
    _geom_angle_atom_site_label_2
    _geom_angle_atom_site_label_3
    _geom_angle_site_symmetry_1
    _geom_angle_site_symmetry_3
    _geom_angle
    _geom_angle_publ_flag
    C1 O1 H1 . . 109.5 ?
    C16 O2 H2 . . 109.5 ?
    C2 O3 C21 . . 116.18(9) ?
    C17 O4 C22 . . 116.88(8) ?
    C7 N1 C13 . . 106.48(8) ?
    C7 N2 C8 . . 106.87(8) ?
    C7 N2 C14 . . 130.73(8) ?
    C8 N2 C14 . . 122.38(8) ?
    O1 C1 C2 . . 116.37(8) ?
    O1 C1 C6 . . 123.45(9) ?
    C2 C1 C6 . . 120.18(8) ?
    O3 C2 C3 . . 125.03(9) ?
    O3 C2 C1 . . 114.20(8) ?
    C3 C2 C1 . . 120.76(9) ?
    C2 C3 C4 . . 119.20(9) ?
    C2 C3 H3A . . 120.4 ?
    C4 C3 H3A . . 120.4 ?
    C5 C4 C3 . . 120.85(9) ?
    C5 C4 H4A . . 119.6 ?
    C3 C4 H4A . . 119.6 ?
    C4 C5 C6 . . 120.82(9) ?
    C4 C5 H5A . . 119.6 ?
    C6 C5 H5A . . 119.6 ?
    C1 C6 C5 . . 118.16(9) ?
    C1 C6 C7 . . 117.77(8) ?
    C5 C6 C7 . . 124.03(8) ?
    N1 C7 N2 . . 111.35(8) ?
    N1 C7 C6 . . 120.54(8) ?
    N2 C7 C6 . . 128.11(8) ?
    N2 C8 C9 . . 131.51(9) ?
    N2 C8 C13 . . 106.08(8) ?
    C9 C8 C13 . . 122.40(9) ?
    C10 C9 C8 . . 116.42(9) ?
    C10 C9 H9A . . 121.8 ?
    C8 C9 H9A . . 121.8 ?
    C9 C10 C11 . . 121.84(10) ?
    C9 C10 H10A . . 119.1 ?
    C11 C10 H10A . . 119.1 ?
    C12 C11 C10 . . 121.25(10) ?
    C12 C11 H11A . . 119.4 ?
    C10 C11 H11A . . 119.4 ?
    C11 C12 C13 . . 117.52(9) ?
    C11 C12 H12A . . 121.2 ?
    C13 C12 H12A . . 121.2 ?
    N1 C13 C12 . . 130.25(9) ?
    N1 C13 C8 . . 109.19(8) ?
    C12 C13 C8 . . 120.56(9) ?
    N2 C14 C15 . . 112.59(7) ?
    N2 C14 H14A . . 109.1 ?
    C15 C14 H14A . . 109.1 ?
    N2 C14 H14B . . 109.1 ?
    C15 C14 H14B . . 109.1 ?
    H14A C14 H14B . . 107.8 ?
    C16 C15 C20 . . 118.99(8) ?
    C16 C15 C14 . . 119.49(8) ?
    C20 C15 C14 . . 121.49(8) ?
    O2 C16 C15 . . 119.26(8) ?
    O2 C16 C17 . . 120.41(8) ?
    C15 C16 C17 . . 120.29(8) ?
    O4 C17 C18 . . 125.31(8) ?
    O4 C17 C16 . . 114.37(8) ?
    C18 C17 C16 . . 120.31(8) ?
    C17 C18 C19 . . 119.19(8) ?
    C17 C18 H18A . . 120.4 ?
    C19 C18 H18A . . 120.4 ?
    C20 C19 C18 . . 120.45(9) ?
    C20 C19 H19A . . 119.8 ?
    C18 C19 H19A . . 119.8 ?
    C19 C20 C15 . . 120.73(9) ?
    C19 C20 H20A . . 119.6 ?
    C15 C20 H20A . . 119.6 ?
    O3 C21 H21A . . 109.5 ?
    O3 C21 H21B . . 109.5 ?
    H21A C21 H21B . . 109.5 ?
    O3 C21 H21C . . 109.5 ?
    H21A C21 H21C . . 109.5 ?
    H21B C21 H21C . . 109.5 ?
    O4 C22 H22A . . 109.5 ?
    O4 C22 H22B . . 109.5 ?
    H22A C22 H22B . . 109.5 ?
    O4 C22 H22C . . 109.5 ?
    H22A C22 H22C . . 109.5 ?
    H22B C22 H22C . . 109.5 ?
    H2W1 O1W H1W1 . . 103.0(18) ?
loop_
    _geom_torsion_atom_site_label_1
    _geom_torsion_atom_site_label_2
    _geom_torsion_atom_site_label_3
    _geom_torsion_atom_site_label_4
    _geom_torsion_site_symmetry_1
    _geom_torsion_site_symmetry_2
    _geom_torsion_site_symmetry_3
    _geom_torsion_site_symmetry_4
    _geom_torsion
    _geom_torsion_publ_flag
    C21 O3 C2 C3 . . . . -20.13(15) ?
    C21 O3 C2 C1 . . . . 160.96(10) ?
    O1 C1 C2 O3 . . . . -1.55(12) ?
    C6 C1 C2 O3 . . . . 177.80(8) ?
    O1 C1 C2 C3 . . . . 179.48(9) ?
    C6 C1 C2 C3 . . . . -1.16(14) ?
    O3 C2 C3 C4 . . . . -179.16(9) ?
    C1 C2 C3 C4 . . . . -0.31(15) ?
    C2 C3 C4 C5 . . . . 0.61(15) ?
    C3 C4 C5 C6 . . . . 0.58(14) ?
    O1 C1 C6 C5 . . . . -178.40(8) ?
    C2 C1 C6 C5 . . . . 2.28(13) ?
    O1 C1 C6 C7 . . . . -0.65(13) ?
    C2 C1 C6 C7 . . . . -179.96(8) ?
    C4 C5 C6 C1 . . . . -2.01(13) ?
    C4 C5 C6 C7 . . . . -179.61(9) ?
    C13 N1 C7 N2 . . . . 1.57(10) ?
    C13 N1 C7 C6 . . . . -178.56(8) ?
    C8 N2 C7 N1 . . . . -1.94(10) ?
    C14 N2 C7 N1 . . . . 179.36(8) ?
    C8 N2 C7 C6 . . . . 178.21(8) ?
    C14 N2 C7 C6 . . . . -0.50(15) ?
    C1 C6 C7 N1 . . . . -15.16(12) ?
    C5 C6 C7 N1 . . . . 162.45(9) ?
    C1 C6 C7 N2 . . . . 164.69(9) ?
    C5 C6 C7 N2 . . . . -17.71(14) ?
    C7 N2 C8 C9 . . . . -179.84(9) ?
    C14 N2 C8 C9 . . . . -1.00(15) ?
    C7 N2 C8 C13 . . . . 1.47(9) ?
    C14 N2 C8 C13 . . . . -179.69(8) ?
    N2 C8 C9 C10 . . . . -178.84(9) ?
    C13 C8 C9 C10 . . . . -0.33(13) ?
    C8 C9 C10 C11 . . . . -0.19(14) ?
    C9 C10 C11 C12 . . . . 0.43(16) ?
    C10 C11 C12 C13 . . . . -0.13(15) ?
    C7 N1 C13 C12 . . . . 179.37(10) ?
    C7 N1 C13 C8 . . . . -0.59(10) ?
    C11 C12 C13 N1 . . . . 179.66(9) ?
    C11 C12 C13 C8 . . . . -0.39(14) ?
    N2 C8 C13 N1 . . . . -0.56(10) ?
    C9 C8 C13 N1 . . . . -179.40(8) ?
    N2 C8 C13 C12 . . . . 179.47(8) ?
    C9 C8 C13 C12 . . . . 0.64(14) ?
    C7 N2 C14 C15 . . . . 91.13(11) ?
    C8 N2 C14 C15 . . . . -87.41(10) ?
    N2 C14 C15 C16 . . . . 157.87(9) ?
    N2 C14 C15 C20 . . . . -20.07(13) ?
    C20 C15 C16 O2 . . . . 178.18(9) ?
    C14 C15 C16 O2 . . . . 0.19(13) ?
    C20 C15 C16 C17 . . . . 0.30(14) ?
    C14 C15 C16 C17 . . . . -177.69(9) ?
    C22 O4 C17 C18 . . . . 11.29(15) ?
    C22 O4 C17 C16 . . . . -167.85(9) ?
    O2 C16 C17 O4 . . . . 2.44(13) ?
    C15 C16 C17 O4 . . . . -179.70(9) ?
    O2 C16 C17 C18 . . . . -176.74(9) ?
    C15 C16 C17 C18 . . . . 1.11(15) ?
    O4 C17 C18 C19 . . . . 179.16(10) ?
    C16 C17 C18 C19 . . . . -1.75(15) ?
    C17 C18 C19 C20 . . . . 0.99(16) ?
    C18 C19 C20 C15 . . . . 0.42(16) ?
    C16 C15 C20 C19 . . . . -1.06(15) ?
    C14 C15 C20 C19 . . . . 176.89(9) ?
loop_
    _geom_hbond_atom_site_label_D
    _geom_hbond_atom_site_label_H
    _geom_hbond_atom_site_label_A
    _geom_hbond_site_symmetry_A
    _geom_hbond_distance_DH
    _geom_hbond_distance_HA
    _geom_hbond_distance_DA
    _geom_hbond_angle_DHA
    _geom_hbond_publ_flag
    O1 H1 N1 . 0.8400 1.8000 2.5447(12) 147.00 y
    O1W H2W1 O1 2_665 0.84(2) 2.23(2) 3.0151(11) 155(2) y
    O2 H2 O4 . 0.8400 2.2100 2.6650(11) 114.00 y
    O2 H2 O1W 2_666 0.8400 1.9500 2.7401(11) 155.00 y
    O1W H1W1 O2 1_545 0.87(2) 2.04(2) 2.8987(12) 168.5(19) y
    C21 H21B O1W 1_554 0.9800 2.5800 3.2762(16) 128.00 y
    C22 H22A O3 1_556 0.9800 2.5400 3.2071(14) 126.00 y
    C22 H22B Cg1 2_776 0.98 2.80 3.5497(13) 133 y
