# Supplementary material for: 2-[1-(2-Hydroxy-3-methoxybenzyl)-1H-benzimidazol-2-yl]-6-methoxyphenol monohydrate
Source: Acta Crystallogr Sect E Struct Rep Online. 2009 Mar 28;65(Pt 4):o913–4. doi: 10.1107/S1600536809010769 (PMC2968983; doi:10.1107/S1600536809010769)
Supplement: Supplementary file 2 [file e-65-0o913-Isup2.hkl]

# 
# h,k,l, Fc-squared, Fo-squared, sigma(Fo-squared) and status flag 
# 
data_I
_shelx_title ' 2mlxb in P-1          (100K)' 
_shelx_refln_list_code          4 
_shelx_F_calc_maximum      177.21 
_exptl_crystal_F_000       416.00 
_reflns_d_resolution_high  0.6196 
 
loop_ 
 _symmetry_equiv_pos_as_xyz 
 'x, y, z' 
 '-x, -y, -z' 
 
_cell_length_a     7.5076 
_cell_length_b     9.8557 
_cell_length_c    13.2240 
_cell_angle_alpha 106.306 
_cell_angle_beta   97.135 
_cell_angle_gamma  97.993 
 
_shelx_F_squared_multiplier     1.000 
 
loop_ 
 _refln_index_h 
 _refln_index_k 
 _refln_index_l 
 _refln_F_squared_calc 
 _refln_F_squared_meas 
 _refln_F_squared_sigma 
 _refln_observed_status 
   1   0   0      263.44      252.88      6.66 o 
   2   0   0     6274.06     6731.77    140.55 o 
   3   0   0     1167.95     1246.45     19.43 o 
   4   0   0        1.39       -0.19      0.51 o 
   5   0   0      246.95      250.63      4.98 o 
   6   0   0      100.31      113.93      3.45 o 
   7   0   0       20.71       17.89      1.75 o 
   8   0   0        8.95       10.62      3.17 o 
   9   0   0        0.57        0.93      1.40 o 
  10   0   0        6.32        4.78      3.69 o 
  -9   1   0       78.22       85.09      7.88 o 
  -8   1   0        0.62        0.83      0.98 o 
  -7   1   0      259.27      276.69      5.77 o 
  -6   1   0      782.38      828.56     10.41 o 
  -5   1   0      309.20      322.41      5.06 o 
  -4   1   0     4158.60     4592.43     43.14 o 
  -3   1   0      124.40      139.81      2.44 o 
  -2   1   0     4056.48     4324.61     52.95 o 
  -1   1   0     3088.16     3196.43     33.89 o 
   0   1   0     2558.77     2573.47     42.45 o 
   1   1   0     1078.65     1099.88     10.78 o 
   2   1   0     2951.02     2989.46     48.89 o 
   3   1   0      460.68      464.90      6.45 o 
   4   1   0      373.80      394.58      6.02 o 
   5   1   0       25.91       30.01      1.21 o 
   6   1   0      178.44      186.08      6.64 o 
   7   1   0       14.23       15.01      1.89 o 
   8   1   0       55.29       54.58      2.22 o 
   9   1   0       12.46       13.62      1.26 o 
  10   1   0        0.16        0.04      0.78 o 
  11   1   0        8.76        9.43      1.29 o 
  -9   2   0        1.17        0.52      2.27 o 
  -8   2   0      504.81      534.87      8.43 o 
  -7   2   0      206.72      205.33      4.43 o 
  -6   2   0       95.44      104.58      3.16 o 
  -5   2   0      182.77      171.37      6.80 o 
  -4   2   0      536.03      618.72      8.35 o 
  -3   2   0      532.59      548.48      7.13 o 
  -2   2   0        5.36        0.53      0.35 o 
  -1   2   0       79.41       78.64      0.88 o 
   0   2   0      885.67      932.95     13.61 o 
   1   2   0     5706.20     5628.79     38.03 o 
   2   2   0      615.93      639.58      6.27 o 
   3   2   0      153.27      167.16      2.44 o 
   4   2   0       16.74       15.56      0.57 o 
   5   2   0        1.76        0.32      0.27 o 
   6   2   0      140.09      156.58      2.17 o 
   7   2   0       27.07       27.19      0.93 o 
   8   2   0      140.40      149.48      3.21 o 
   9   2   0        4.55        5.84      0.96 o 
  10   2   0        2.96        2.72      1.10 o 
  11   2   0        1.12        3.25      1.26 o 
 -10   3   0       10.78        8.69      3.47 o 
  -9   3   0      134.47      131.85      6.93 o 
  -8   3   0        7.45        5.52      1.48 o 
  -7   3   0       22.82       19.49      1.75 o 
  -6   3   0      333.99      326.37      6.11 o 
  -5   3   0       68.42       60.96      2.42 o 
  -4   3   0       56.50       48.85      0.84 o 
  -3   3   0       35.33       40.38      1.00 o 
  -2   3   0     2483.94     2568.53     18.65 o 
  -1   3   0       19.17       17.74      0.47 o 
   0   3   0     8219.06     8147.00     92.49 o 
   1   3   0      103.79       97.80      1.15 o 
   2   3   0      505.28      546.33      4.60 o 
   3   3   0        1.67        2.26      0.31 o 
   4   3   0      554.57      592.36      4.97 o 
   5   3   0        6.61        6.14      0.51 o 
   6   3   0       64.56       62.11      1.73 o 
   7   3   0       92.33       88.39      2.39 o 
   8   3   0        7.00        6.07      0.90 o 
   9   3   0        3.66        3.75      1.06 o 
  10   3   0       45.38       43.94      2.62 o 
  11   3   0        0.04        0.16      1.38 o 
 -11   4   0        1.91        4.16      3.35 o 
 -10   4   0       37.28       39.31      1.59 o 
  -9   4   0        7.55        7.71      0.85 o 
  -8   4   0       14.86       15.22      1.67 o 
  -7   4   0       72.80       69.52      1.54 o 
  -6   4   0      187.47      185.80      2.69 o 
  -5   4   0        3.87        4.27      0.46 o 
  -4   4   0       24.37       17.80      0.55 o 
  -3   4   0       63.86       75.88      1.19 o 
  -2   4   0      201.74      216.72      2.09 o 
  -1   4   0       57.52       47.97      0.84 o 
   0   4   0     1222.09     1270.17      8.98 o 
   1   4   0      209.64      202.59      1.97 o 
   2   4   0        1.04        0.24      0.19 o 
   3   4   0      192.69      202.93      2.53 o 
   4   4   0      208.38      226.53      3.43 o 
   5   4   0       36.23       37.70      1.49 o 
   6   4   0       53.02       49.14      1.99 o 
   7   4   0       30.45       26.49      1.65 o 
   8   4   0        0.34        0.71      0.77 o 
   9   4   0       29.40       27.83      2.31 o 
  10   4   0       57.79       63.16      3.38 o 
 -11   5   0       12.18       10.08      1.26 o 
 -10   5   0       23.88       24.19      2.87 o 
  -9   5   0        0.78        1.28      1.00 o 
  -8   5   0       92.48       93.29      2.53 o 
  -7   5   0       80.72       73.86      2.01 o 
  -6   5   0       43.16       48.15      1.50 o 
  -5   5   0       75.96       73.59      1.75 o 
  -4   5   0        0.06        0.50      0.29 o 
  -3   5   0       13.53       12.08      0.56 o 
  -2   5   0       76.67       70.90      1.03 o 
  -1   5   0       56.24       66.89      1.10 o 
   0   5   0      526.26      567.58      4.73 o 
   1   5   0      663.28      630.79      4.53 o 
   2   5   0      190.41      185.08      1.95 o 
   3   5   0       54.60       64.72      1.30 o 
   4   5   0       21.15       26.81      1.30 o 
   5   5   0       27.37       25.77      1.49 o 
   6   5   0       43.77       39.15      2.01 o 
   7   5   0       13.95       12.20      1.43 o 
   8   5   0       66.67       65.17      2.70 o 
   9   5   0       57.53       58.88      4.14 o 
  10   5   0       64.25       66.71      3.07 o 
 -11   6   0        1.91        2.47      1.06 o 
 -10   6   0        0.73        1.48      0.93 o 
  -9   6   0       60.93       63.02      2.99 o 
  -8   6   0        3.30        3.76      0.93 o 
  -7   6   0        0.14       -0.20      0.66 o 
  -6   6   0      424.77      422.06      5.50 o 
  -5   6   0      591.50      549.75      6.50 o 
  -4   6   0      151.99      169.07      2.97 o 
  -3   6   0        0.53        0.71      0.30 o 
  -2   6   0        0.08       -0.40      0.23 o 
  -1   6   0       20.64       20.46      0.71 o 
   0   6   0      710.15      756.95      5.77 o 
   1   6   0       43.19       31.99      0.77 o 
   2   6   0       52.37       44.98      1.07 o 
   3   6   0       20.30       20.49      1.14 o 
   4   6   0       80.80       76.86      3.31 o 
   5   6   0      122.09      122.46      3.97 o 
   6   6   0       89.27       85.48      3.07 o 
   7   6   0      113.64      113.98      3.70 o 
   8   6   0       37.71       34.79      2.55 o 
   9   6   0        0.76        1.15      1.11 o 
  10   6   0        1.07        1.56      1.21 o 
 -11   7   0       49.77       51.11      2.71 o 
 -10   7   0        1.08        1.18      1.04 o 
  -9   7   0        8.87        7.27      1.26 o 
  -8   7   0       45.68       44.56      3.58 o 
  -7   7   0       21.10       17.36      1.53 o 
  -6   7   0      630.94      619.94      8.97 o 
  -5   7   0        1.75        1.41      0.93 o 
  -4   7   0       35.76       40.84      1.59 o 
  -3   7   0      388.61      398.27      4.06 o 
  -2   7   0       54.69       43.30      1.09 o 
  -1   7   0      142.12      140.53      1.97 o 
   0   7   0        3.64        7.28      0.56 o 
   1   7   0       23.51       18.87      1.02 o 
   2   7   0       27.19       23.62      0.98 o 
   3   7   0       87.55       85.71      2.77 o 
   4   7   0      166.52      166.99      4.34 o 
   5   7   0       20.69       18.15      2.70 o 
   6   7   0        2.82        4.96      1.26 o 
   7   7   0       39.84       37.99      2.80 o 
   8   7   0        9.41        8.66      1.54 o 
   9   7   0       11.52       11.72      1.56 o 
 -11   8   0       34.73       36.57      2.61 o 
 -10   8   0        0.03        0.21      1.13 o 
  -9   8   0        1.41        0.68      1.15 o 
  -8   8   0        5.63        5.86      1.31 o 
  -7   8   0      144.34      143.97      7.85 o 
  -6   8   0        1.90        1.81      0.93 o 
  -5   8   0       77.42       81.52      3.12 o 
  -4   8   0      131.17      126.62      2.91 o 
  -3   8   0      172.85      159.53      2.44 o 
  -2   8   0      481.00      502.64      5.13 o 
  -1   8   0      631.60      611.61      5.92 o 
   0   8   0      242.13      237.71      3.90 o 
   1   8   0       90.70       87.58      1.96 o 
   2   8   0        0.08        0.08      0.59 o 
   3   8   0      255.93      246.05      3.81 o 
   4   8   0        8.28        7.11      1.59 o 
   5   8   0       75.65       68.32      4.45 o 
   6   8   0       42.27       41.68      2.84 o 
   7   8   0        2.58        2.16      1.04 o 
   8   8   0       14.76       13.36      3.18 o 
 -10   9   0       34.50       33.71      3.60 o 
  -9   9   0       20.75       23.77      3.54 o 
  -8   9   0        2.03        0.55      1.08 o 
  -7   9   0      301.28      304.48      6.50 o 
  -6   9   0       19.13       16.81      1.74 o 
  -5   9   0       47.35       44.71      4.48 o 
  -4   9   0      133.29      128.70      2.86 o 
  -3   9   0      135.87      126.65      2.60 o 
  -2   9   0        4.18        4.71      0.74 o 
  -1   9   0       65.92       67.64      2.66 o 
   0   9   0       59.03       64.57      3.75 o 
   1   9   0        2.25        0.70      0.84 o 
   2   9   0       10.23       10.45      1.29 o 
   3   9   0        2.54        1.96      1.12 o 
   4   9   0       10.81        9.27      1.48 o 
   5   9   0        4.15        4.32      1.23 o 
   6   9   0       31.34       28.83      2.64 o 
   7   9   0        1.60        4.81      1.78 o 
   8   9   0        7.27        6.48      2.21 o 
 -10  10   0        0.10        0.86      1.38 o 
  -9  10   0      220.92      220.71      6.28 o 
  -8  10   0       11.22       15.33      2.12 o 
  -7  10   0      219.47      205.51      5.49 o 
  -6  10   0      209.62      212.02      5.44 o 
  -5  10   0       32.16       33.67      2.37 o 
  -4  10   0      180.65      182.78      4.28 o 
  -3  10   0        4.59        4.15      0.91 o 
  -2  10   0       59.52       57.42      2.32 o 
  -1  10   0       66.63       71.14      2.92 o 
   0  10   0        6.46        3.18      1.18 o 
   1  10   0        3.39        3.15      1.28 o 
   2  10   0        4.69        3.95      1.72 o 
   3  10   0       17.68       18.29      2.26 o 
   4  10   0      320.49      335.92      6.78 o 
   5  10   0        1.44        3.19      2.07 o 
   6  10   0       25.13       27.57      4.44 o 
   7  10   0       84.73       89.45      4.99 o 
  -9  11   0        5.22        5.62      2.79 o 
  -8  11   0       66.46       63.20      3.70 o 
  -7  11   0        4.35        3.55      1.46 o 
  -6  11   0        5.02        1.72      1.27 o 
  -5  11   0       20.22       20.02      2.27 o 
  -4  11   0       29.28       26.19      3.84 o 
  -3  11   0       17.00       17.51      2.43 o 
  -2  11   0       63.70       65.04      2.60 o 
  -1  11   0       22.98       25.46      1.91 o 
   0  11   0      307.71      334.56      7.61 o 
   1  11   0        0.15       -1.45      1.16 o 
   2  11   0       42.83       37.37      3.57 o 
   3  11   0       23.36       31.95      6.20 o 
   4  11   0       56.84       61.54      3.57 o 
   5  11   0       59.67       58.43      5.41 o 
   6  11   0       12.09       11.30      2.61 o 
  -9  12   0        1.93        0.99      1.53 o 
  -8  12   0        0.03        0.61      1.44 o 
  -7  12   0        5.72        3.94      1.63 o 
  -6  12   0       56.57       52.56      3.57 o 
  -5  12   0       44.01       44.01      4.47 o 
  -4  12   0      131.67      131.51      5.79 o 
  -3  12   0        1.23        1.62      1.66 o 
  -2  12   0       62.11       65.38      3.00 o 
  -1  12   0       38.04       40.27      2.82 o 
   0  12   0        6.68        5.37      1.67 o 
   1  12   0        0.66        3.50      2.20 o 
   2  12   0       17.15       21.51      4.19 o 
   3  12   0        1.32        4.37      5.77 o 
   4  12   0        0.93       -2.57      3.35 o 
   5  12   0        0.78        1.80      2.33 o 
  -8  13   0       34.11       28.49      4.11 o 
  -7  13   0        0.12        1.78      1.70 o 
  -6  13   0        7.64        7.16      2.00 o 
  -5  13   0       41.55       37.30      4.47 o 
  -4  13   0        3.64        4.11      2.03 o 
  -3  13   0       13.61       14.20      2.65 o 
  -2  13   0      128.27      146.53      9.36 o 
  -1  13   0       50.92       52.27      3.33 o 
   0  13   0       65.36       75.62      4.31 o 
   1  13   0        4.62       -4.44      2.85 o 
   2  13   0        8.04        6.19      3.66 o 
   3  13   0        3.37        2.44      3.22 o 
   4  13   0        1.66       18.16      7.43 o 
  -6  14   0        8.24       -0.68      2.70 o 
  -5  14   0        2.98        3.03      2.85 o 
  -4  14   0       70.43       88.29      8.24 o 
  -3  14   0        0.13        0.63      2.26 o 
  -2  14   0       18.40       15.40      4.42 o 
  -1  14   0        2.75        4.26      2.15 o 
   0  14   0        4.07        1.81      3.19 o 
   1  14   0        0.63       -1.25      2.91 o 
   2  14   0       33.34       84.86      7.63 o 
  -4  15   0        1.09       -1.79      2.49 o 
  -3  15   0        3.27        2.97      2.67 o 
  -2  15   0        0.00       -2.19      3.00 o 
  -1  15   0       10.32       11.26      3.75 o 
   0  15   0        4.77        1.66      3.31 o 
   0 -15   1       25.91       42.27      5.60 o 
   1 -15   1       30.29       30.24      4.66 o 
   2 -15   1        2.75        1.81      3.13 o 
   3 -15   1        3.16        4.24      2.63 o 
   4 -15   1       23.88       24.38      4.15 o 
  -3 -14   1        3.18       -1.69      3.03 o 
  -2 -14   1        8.05        4.44      3.97 o 
  -1 -14   1        7.76        7.38      3.85 o 
   0 -14   1        1.62        0.75      3.03 o 
   1 -14   1        5.40        4.17      2.12 o 
   2 -14   1        3.40        3.42      2.54 o 
   3 -14   1       25.36       28.68      3.90 o 
   4 -14   1        1.33        6.13      2.66 o 
   5 -14   1        1.85        4.46      3.53 o 
   6 -14   1        0.88        1.20      2.77 o 
  -4 -13   1        1.47        2.73      3.02 o 
  -3 -13   1        1.80        7.25      3.60 o 
  -2 -13   1       14.21       12.13      3.94 o 
  -1 -13   1        3.31        6.57      3.10 o 
   0 -13   1        9.06       11.07      2.08 o 
   1 -13   1       66.46       75.07      3.55 o 
   2 -13   1        6.61        8.36      4.19 o 
   3 -13   1       11.79        9.88      4.19 o 
   4 -13   1       36.17       37.69      6.14 o 
   5 -13   1       20.59       16.53      2.64 o 
   6 -13   1       29.94       24.44      2.88 o 
   7 -13   1        0.00        1.79      1.66 o 
   8 -13   1        2.52        1.65      1.72 o 
  -5 -12   1       23.21       24.44      4.23 o 
  -4 -12   1        0.55        1.61      2.49 o 
  -3 -12   1       25.10       43.52      9.99 o 
  -2 -12   1       49.25       44.49      5.53 o 
  -1 -12   1        0.32       -4.04      3.42 o 
   0 -12   1       35.50       36.13      2.72 o 
   1 -12   1       21.94       22.38      1.99 o 
   2 -12   1       12.39       15.19      1.84 o 
   3 -12   1       15.84       14.21      2.37 o 
   4 -12   1       10.29        8.42      1.51 o 
   5 -12   1       10.94       13.36      2.77 o 
   6 -12   1        0.44        2.09      1.50 o 
   7 -12   1        1.91        0.20      1.37 o 
   8 -12   1       11.70        9.84      2.06 o 
   9 -12   1        7.87        6.34      1.90 o 
  -6 -11   1        0.02        2.37      2.06 o 
  -5 -11   1       99.56      102.51     11.01 o 
  -4 -11   1        5.85        9.59      3.58 o 
  -3 -11   1        5.32        3.56      1.42 o 
  -2 -11   1      258.98      275.21      8.28 o 
  -1 -11   1       70.22       74.27      3.26 o 
   0 -11   1        0.02       -1.01      1.29 o 
   1 -11   1       33.41       35.87      2.62 o 
   2 -11   1       31.12       33.58      2.04 o 
   3 -11   1        0.09        0.64      0.88 o 
   4 -11   1        2.43        1.25      1.12 o 
   5 -11   1        0.08        1.39      1.00 o 
   6 -11   1       16.73       17.16      1.99 o 
   7 -11   1        1.98        0.72      1.28 o 
   8 -11   1        3.22        1.79      1.33 o 
   9 -11   1       61.54       62.49      3.74 o 
  -7 -10   1       29.73       26.72      3.24 o 
  -6 -10   1        4.31        3.48      1.86 o 
  -5 -10   1        4.17        3.23      1.71 o 
  -4 -10   1        6.59       13.97      3.40 o 
  -3 -10   1        1.06        4.49      2.11 o 
  -2 -10   1       16.42       20.64      1.87 o 
  -1 -10   1        0.00        0.22      0.97 o 
   0 -10   1        0.18        1.56      1.15 o 
   1 -10   1       81.99       81.05      2.77 o 
   2 -10   1       51.55       53.73      2.28 o 
   3 -10   1       17.00       17.66      1.34 o 
   4 -10   1       10.53       11.03      1.24 o 
   5 -10   1      420.87      423.74      7.90 o 
   6 -10   1      170.76      165.88      4.75 o 
   7 -10   1      283.01      284.28      6.52 o 
   8 -10   1        4.99        7.22      1.65 o 
   9 -10   1      304.70      312.77      7.60 o 
  10 -10   1       23.26       26.07      2.60 o 
  -8  -9   1       22.64       21.66      2.85 o 
  -7  -9   1        1.84        2.81      1.67 o 
  -6  -9   1        4.18        4.62      1.72 o 
  -5  -9   1        3.08        3.21      1.33 o 
  -4  -9   1      139.17      130.51      6.23 o 
  -3  -9   1       27.34       21.88      1.83 o 
  -2  -9   1        4.90        3.02      0.96 o 
  -1  -9   1      468.35      445.31      5.75 o 
   0  -9   1       82.44       77.44      2.99 o 
   1  -9   1       19.79       19.76      1.52 o 
   2  -9   1       45.70       40.14      1.62 o 
   3  -9   1      720.60      708.61      7.37 o 
   4  -9   1       43.20       44.53      2.11 o 
   5  -9   1     1110.17     1114.59     15.09 o 
   6  -9   1        1.81        2.60      1.07 o 
   7  -9   1        1.20        1.23      1.00 o 
   8  -9   1       31.90       33.25      2.41 o 
   9  -9   1       40.58       41.65      4.04 o 
  10  -9   1        0.22        0.24      1.13 o 
  -9  -8   1        2.71        3.41      1.75 o 
  -8  -8   1        4.29        6.14      1.84 o 
  -7  -8   1        0.45        1.27      1.38 o 
  -6  -8   1        1.17        1.42      0.87 o 
  -5  -8   1      254.41      240.17      4.47 o 
  -4  -8   1        0.05        0.34      0.86 o 
  -3  -8   1        1.74       -0.42      0.73 o 
  -2  -8   1      375.48      373.50      7.00 o 
  -1  -8   1      483.55      457.49      5.20 o 
   0  -8   1       88.50       70.67      1.72 o 
   1  -8   1      226.85      201.90      2.84 o 
   2  -8   1      742.06      728.11      6.67 o 
   3  -8   1        3.24        2.84      0.49 o 
   4  -8   1      271.56      256.52      5.68 o 
   5  -8   1      519.94      539.30      7.57 o 
   6  -8   1       88.91       85.49      3.00 o 
   7  -8   1        7.61        7.26      1.26 o 
   8  -8   1       85.27       88.31      3.24 o 
   9  -8   1        6.32        3.68      1.20 o 
  10  -8   1       45.08       44.43      2.69 o 
  11  -8   1        0.14        0.92      1.24 o 
  -9  -7   1       37.13       35.20      2.88 o 
  -8  -7   1       11.50       10.02      1.38 o 
  -7  -7   1       33.08       30.07      2.00 o 
  -6  -7   1        1.09        1.32      0.90 o 
  -5  -7   1      174.57      167.35      3.83 o 
  -4  -7   1      359.72      328.70      5.42 o 
  -3  -7   1      205.25      198.43      3.04 o 
  -2  -7   1      583.37      534.82      5.16 o 
  -1  -7   1       41.55       32.42      1.03 o 
   0  -7   1      685.25      645.62      5.46 o 
   1  -7   1     1194.75     1113.74      8.59 o 
   2  -7   1      135.55      134.74      1.72 o 
   3  -7   1       42.74       43.35      1.33 o 
   4  -7   1      135.69      133.03      2.80 o 
   5  -7   1      257.37      239.14      3.98 o 
   6  -7   1       49.18       40.16      1.81 o 
   7  -7   1      131.82      128.50      3.51 o 
   8  -7   1       11.12       10.87      1.86 o 
   9  -7   1       10.75       11.49      1.94 o 
  10  -7   1        0.05        0.17      0.95 o 
  11  -7   1       85.53       94.55      3.51 o 
 -10  -6   1       38.68       47.50      3.59 o 
  -9  -6   1      149.31      158.15      3.67 o 
  -8  -6   1      104.48       98.59      4.11 o 
  -7  -6   1      146.52      152.76      4.21 o 
  -6  -6   1      431.43      417.86      7.26 o 
  -5  -6   1       15.35       17.20      1.55 o 
  -4  -6   1       63.61       59.21      2.37 o 
  -3  -6   1      260.71      261.71      4.06 o 
  -2  -6   1        3.23        4.51      0.39 o 
  -1  -6   1       54.09       52.34      1.01 o 
   0  -6   1       74.86       69.35      1.28 o 
   1  -6   1        5.61        5.19      0.45 o 
   2  -6   1      556.86      582.41      4.15 o 
   3  -6   1        6.33        0.59      0.33 o 
   4  -6   1        8.81        9.19      0.84 o 
   5  -6   1      742.44      739.01      8.07 o 
   6  -6   1       36.30       39.49      2.09 o 
   7  -6   1       90.77       96.63      3.07 o 
   8  -6   1        0.03        0.46      0.72 o 
   9  -6   1        1.93        1.25      0.82 o 
  10  -6   1       23.89       19.38      1.58 o 
  11  -6   1       12.82       12.64      1.51 o 
 -10  -5   1        7.78        5.14      1.74 o 
  -9  -5   1       39.72       44.81      2.85 o 
  -8  -5   1      100.90      103.50      3.28 o 
  -7  -5   1       13.20       14.64      1.50 o 
  -6  -5   1        4.63        3.32      0.99 o 
  -5  -5   1        1.21        1.18      0.63 o 
  -4  -5   1      169.27      174.33      3.60 o 
  -3  -5   1      115.15      123.10      1.86 o 
  -2  -5   1      180.58      169.82      1.74 o 
  -1  -5   1      276.41      304.66      2.76 o 
   0  -5   1       93.82       84.62      1.33 o 
   1  -5   1      261.22      286.05      2.65 o 
   2  -5   1      102.50      111.83      1.22 o 
   3  -5   1      257.02      258.57      2.63 o 
   4  -5   1       76.14       66.86      1.62 o 
   5  -5   1       65.68       70.19      1.71 o 
   6  -5   1      904.78      844.78      8.90 o 
   7  -5   1       25.27       23.46      2.11 o 
   8  -5   1        3.28        2.56      0.75 o 
   9  -5   1        0.09        0.48      0.71 o 
  10  -5   1        4.04        3.98      0.92 o 
  11  -5   1        8.46        8.76      1.23 o 
 -10  -4   1        4.63        3.42      1.12 o 
  -9  -4   1       23.16       21.71      2.08 o 
  -8  -4   1       53.08       48.33      2.07 o 
  -7  -4   1       12.60       11.23      1.66 o 
  -6  -4   1       20.76       19.55      1.21 o 
  -5  -4   1        0.03        0.54      0.49 o 
  -4  -4   1       91.10       85.71      1.68 o 
  -3  -4   1        3.42        4.72      0.49 o 
  -2  -4   1      616.04      652.89      5.07 o 
  -1  -4   1      331.88      306.43      2.63 o 
   0  -4   1      114.29      115.24      1.56 o 
   1  -4   1      206.96      211.83      1.92 o 
   2  -4   1       94.00      109.91      1.20 o 
   3  -4   1       95.31       95.49      1.35 o 
   4  -4   1      134.60      149.00      1.68 o 
   5  -4   1      483.85      439.46      4.50 o 
   6  -4   1      734.34      724.79      6.73 o 
   7  -4   1       13.91       14.98      0.79 o 
   8  -4   1        2.86        1.79      0.82 o 
   9  -4   1        0.05        0.70      0.63 o 
  10  -4   1        4.79        5.87      0.89 o 
  11  -4   1        7.29        7.52      2.55 o 
 -11  -3   1       53.56       53.46      2.78 o 
 -10  -3   1       36.69       36.85      3.12 o 
  -9  -3   1       14.43       13.06      2.55 o 
  -8  -3   1       31.24       30.54      1.80 o 
  -7  -3   1        6.08        4.66      0.84 o 
  -6  -3   1      196.12      192.49      3.36 o 
  -5  -3   1        0.19        1.17      0.45 o 
  -4  -3   1      468.38      523.15      4.60 o 
  -3  -3   1      617.76      715.71      5.94 o 
  -2  -3   1       12.80       10.20      0.43 o 
  -1  -3   1        1.26        4.09      0.28 o 
   0  -3   1     3132.85     3149.02     21.69 o 
   1  -3   1       62.59       54.60      0.77 o 
   2  -3   1       67.25       82.46      1.11 o 
   3  -3   1      137.96      137.02      2.02 o 
   4  -3   1       70.69       71.89      1.04 o 
   5  -3   1      856.49      855.49      9.06 o 
   6  -3   1       69.90       76.32      3.13 o 
   7  -3   1      207.88      198.72      6.06 o 
   8  -3   1       28.58       29.44      2.78 o 
   9  -3   1        2.31       -1.86      4.89 o 
  10  -3   1      104.73       97.21      8.22 o 
 -11  -2   1        0.93        1.00      0.99 o 
 -10  -2   1       35.39       37.65      2.00 o 
  -9  -2   1        0.17        1.23      0.73 o 
  -8  -2   1        0.02        0.40      0.69 o 
  -7  -2   1        0.00       -0.47      0.52 o 
  -6  -2   1      124.16      129.11      1.68 o 
  -5  -2   1        0.48        0.54      0.27 o 
  -4  -2   1       13.75       21.32      0.60 o 
  -3  -2   1      440.56      475.91      5.08 o 
  -2  -2   1       44.85       40.99      0.77 o 
  -1  -2   1      647.18      646.72      4.77 o 
   0  -2   1      985.61      982.78      9.66 o 
   1  -2   1      429.03      465.20      3.53 o 
   2  -2   1      275.87      272.50      3.49 o 
   3  -2   1      104.66      116.96      2.33 o 
   4  -2   1     2479.09     2646.51     25.73 o 
   5  -2   1       96.55      111.48      2.71 o 
   6  -2   1       36.52       59.78      2.19 o 
   7  -2   1      494.68      499.36      7.68 o 
   8  -2   1      112.86      104.11      5.32 o 
   9  -2   1      169.10      181.57      7.98 o 
  10  -2   1        0.78        0.38      2.31 o 
 -11  -1   1        6.93        9.03      1.24 o 
 -10  -1   1       64.07       67.29      7.32 o 
  -9  -1   1        0.60        1.71      1.53 o 
  -8  -1   1       22.49       21.30      2.53 o 
  -7  -1   1        0.00       -0.37      0.92 o 
  -6  -1   1       60.75       66.31      2.93 o 
  -5  -1   1       77.34       79.60      1.84 o 
  -4  -1   1      232.19      287.30      6.41 o 
  -3  -1   1      872.11      914.47     16.90 o 
  -1  -1   1     2020.00     2043.17     21.13 o 
   0  -1   1     1130.67     1122.10     18.71 o 
   1  -1   1      128.07      150.65      2.28 o 
   2  -1   1    31404.89    30496.25    449.67 o 
   3  -1   1     1901.73     1999.22     25.02 o 
   4  -1   1     3644.54     4044.12     44.30 o 
   5  -1   1       96.04      124.85      4.17 o 
   6  -1   1      436.86      409.57      7.42 o 
   7  -1   1       80.23       81.29      2.79 o 
   8  -1   1      185.03      184.27      5.00 o 
   9  -1   1        6.73        2.85      1.66 o 
  10  -1   1       23.56       30.71      5.47 o 
  -9   0   1        1.86        2.39      3.20 o 
  -8   0   1      120.61      123.13      3.65 o 
  -7   0   1      140.36      146.87      4.04 o 
  -6   0   1        7.49        9.54      1.27 o 
  -5   0   1      767.76      830.06     12.97 o 
  -4   0   1     1530.85     1738.00     23.31 o 
  -3   0   1     1062.84     1233.55     20.34 o 
  -2   0   1    13589.97    14062.72    350.45 o 
  -1   0   1      276.01      294.79      4.31 o 
   1   0   1        0.70        0.87      0.43 o 
   2   0   1      710.43      776.38     11.15 o 
   3   0   1      147.33      138.74      2.70 o 
   4   0   1     1466.87     1571.29     19.04 o 
   5   0   1      271.79      291.78      5.57 o 
   6   0   1        0.10        0.85      0.80 o 
   7   0   1      194.33      205.46      5.21 o 
   8   0   1       17.57       18.79      2.56 o 
   9   0   1       78.10       79.97      4.34 o 
  10   0   1       11.47       10.85      1.53 o 
  11   0   1        9.85        8.63      1.72 o 
  -9   1   1      206.59      221.45      8.37 o 
  -8   1   1       29.70       27.50      1.96 o 
  -7   1   1        5.96        6.02      1.06 o 
  -6   1   1     1110.00     1164.46     15.01 o 
  -5   1   1      419.38      441.40      6.94 o 
  -4   1   1      839.09      984.61     10.78 o 
  -3   1   1      126.38      115.43      2.14 o 
  -2   1   1       99.28      114.15      1.82 o 
  -1   1   1     1616.21     1634.32     12.26 o 
   0   1   1       80.94       80.37      0.94 o 
   1   1   1     5336.49     5521.77     41.39 o 
   2   1   1      355.14      312.45      3.97 o 
   3   1   1      322.65      288.93      4.56 o 
   4   1   1      189.45      182.14      2.63 o 
   5   1   1        3.39        3.97      0.64 o 
   6   1   1      113.01      116.10      2.38 o 
   7   1   1      190.56      183.53      2.89 o 
   8   1   1       21.50       18.14      1.25 o 
   9   1   1      106.97      109.47      2.72 o 
  10   1   1       23.35       26.14      1.71 o 
  11   1   1       20.24       17.60      1.67 o 
  -9   2   1      150.38      156.74      7.29 o 
  -8   2   1        4.70        7.09      1.26 o 
  -7   2   1      372.80      384.35      6.38 o 
  -6   2   1       33.80       33.39      1.69 o 
  -5   2   1      239.52      247.21      4.19 o 
  -4   2   1      271.54      264.48      4.02 o 
  -3   2   1        6.04        5.60      0.66 o 
  -2   2   1        0.28        0.26      0.17 o 
  -1   2   1     1176.34     1208.71      8.13 o 
   0   2   1    10920.09    11365.21     90.02 o 
   1   2   1      742.03      783.71      5.77 o 
   2   2   1      302.73      301.97      2.76 o 
   3   2   1       78.52       83.63      1.23 o 
   4   2   1      440.86      442.19      4.66 o 
   5   2   1      423.87      454.44      4.89 o 
   6   2   1       25.53       24.21      1.02 o 
   7   2   1       14.74       17.05      1.06 o 
   8   2   1        3.22        3.72      1.27 o 
   9   2   1       60.72       57.25      2.24 o 
  10   2   1        0.09        0.68      1.04 o 
  11   2   1        1.07        0.71      1.17 o 
 -10   3   1        1.51        0.83      2.09 o 
  -9   3   1       83.62       87.56      9.72 o 
  -8   3   1       17.13       17.48      2.20 o 
  -7   3   1        5.20        5.21      1.14 o 
  -6   3   1       28.49       30.35      1.84 o 
  -5   3   1       19.21       15.68      1.11 o 
  -4   3   1       47.09       46.54      0.94 o 
  -3   3   1        3.95        7.20      0.38 o 
  -2   3   1      256.28      273.79      2.81 o 
  -1   3   1       37.07       42.60      0.74 o 
   0   3   1     3047.51     3183.12     20.65 o 
   1   3   1        2.48        1.63      0.24 o 
   2   3   1        0.48        2.19      0.28 o 
   3   3   1       13.87       10.83      0.51 o 
   4   3   1      431.49      455.28      4.13 o 
   5   3   1      176.98      191.68      3.21 o 
   6   3   1       13.96       16.21      1.38 o 
   7   3   1      194.06      194.11      3.84 o 
   8   3   1       33.96       35.40      1.68 o 
   9   3   1       59.35       63.08      3.41 o 
  10   3   1        3.58        1.46      1.27 o 
  11   3   1       17.37       14.92      2.09 o 
 -11   4   1        0.81        2.14      0.86 o 
 -10   4   1       28.60       31.41      1.49 o 
  -9   4   1       35.41       41.95      1.62 o 
  -8   4   1       58.77       60.22      2.17 o 
  -7   4   1       32.30       29.72      1.09 o 
  -6   4   1      417.31      422.80      4.86 o 
  -5   4   1        0.33        2.01      0.41 o 
  -4   4   1      277.23      302.01      3.13 o 
  -3   4   1      307.91      297.96      2.93 o 
  -2   4   1        7.12        8.17      0.36 o 
  -1   4   1      176.41      182.83      1.85 o 
   0   4   1      114.64      138.47      1.68 o 
   1   4   1     3893.23     4188.07     24.06 o 
   2   4   1       61.92       86.39      1.08 o 
   3   4   1       41.28       60.43      1.25 o 
   4   4   1      173.80      163.86      2.82 o 
   5   4   1       51.20       50.27      1.76 o 
   6   4   1        9.43       10.41      1.58 o 
   7   4   1        1.27        1.20      0.84 o 
   8   4   1       10.52        8.89      1.26 o 
   9   4   1        0.56        0.85      1.18 o 
  10   4   1        5.62        4.83      1.66 o 
 -11   5   1       17.03       18.14      1.53 o 
 -10   5   1      123.83      132.08      3.32 o 
  -9   5   1        1.30        1.43      0.75 o 
  -8   5   1       26.27       29.41      1.57 o 
  -7   5   1       22.98       22.26      1.37 o 
  -6   5   1      227.28      219.01      3.55 o 
  -5   5   1        1.99        0.29      0.41 o 
  -4   5   1      488.78      515.18      5.40 o 
  -3   5   1       19.01       12.61      0.68 o 
  -2   5   1      885.35      954.38      6.25 o 
  -1   5   1       92.71       76.39      1.19 o 
   0   5   1     1016.14     1012.52      7.64 o 
   1   5   1      985.28     1029.20      6.68 o 
   2   5   1       21.38       20.09      0.71 o 
   3   5   1       33.53       33.93      1.40 o 
   4   5   1        0.13        0.06      0.55 o 
   5   5   1       48.82       45.68      2.06 o 
   6   5   1       68.03       68.29      2.62 o 
   7   5   1        0.45        0.47      0.87 o 
   8   5   1       57.31       58.75      3.16 o 
   9   5   1       13.98       13.86      1.76 o 
  10   5   1       78.94       78.43      8.99 o 
 -11   6   1        0.49        1.31      1.08 o 
 -10   6   1       35.04       37.99      2.15 o 
  -9   6   1        0.02        0.44      0.82 o 
  -8   6   1       21.46       22.64      1.62 o 
  -7   6   1       49.56       52.09      2.14 o 
  -6   6   1        8.73        6.67      0.90 o 
  -5   6   1        3.37        2.44      0.58 o 
  -4   6   1       30.49       34.31      1.36 o 
  -3   6   1        1.25        0.69      0.33 o 
  -2   6   1       47.78       51.11      0.97 o 
  -1   6   1        4.78       10.95      0.58 o 
   0   6   1      215.69      214.38      2.30 o 
   1   6   1       89.65       87.99      1.34 o 
   2   6   1        3.89        1.64      0.42 o 
   3   6   1        8.20        8.06      0.92 o 
   4   6   1       73.43       75.42      2.47 o 
   5   6   1        8.50        7.15      1.50 o 
   6   6   1       99.93       88.91      3.19 o 
   7   6   1       21.16       14.15      1.85 o 
   8   6   1       15.65       13.60      1.90 o 
   9   6   1        1.13        1.60      1.37 o 
 -11   7   1        0.06       -0.06      1.05 o 
 -10   7   1      119.46      129.91      4.08 o 
  -9   7   1        2.16        2.26      1.00 o 
  -8   7   1       11.55       10.72      1.40 o 
  -7   7   1       50.38       45.97      2.22 o 
  -6   7   1        1.96        0.32      0.80 o 
  -5   7   1      125.47      120.06      3.01 o 
  -4   7   1       70.16       73.07      2.75 o 
  -3   7   1        0.67        0.49      0.39 o 
  -2   7   1      443.75      437.25      4.24 o 
  -1   7   1       74.69       80.93      1.49 o 
   0   7   1      552.52      552.55      4.34 o 
   1   7   1      815.24      810.78      6.77 o 
   2   7   1       19.72       18.27      1.00 o 
   3   7   1        2.38        0.52      0.82 o 
   4   7   1      100.36       99.27      5.74 o 
   5   7   1        0.17        0.77      1.01 o 
   6   7   1       23.29       20.25      1.99 o 
   7   7   1        3.55        2.90      1.47 o 
   8   7   1        5.83        5.22      1.91 o 
   9   7   1       12.26       12.36      1.79 o 
 -11   8   1        5.36        3.11      1.40 o 
 -10   8   1       22.45       20.41      2.09 o 
  -9   8   1       37.70       43.69      2.80 o 
  -8   8   1        2.25        0.56      0.95 o 
  -7   8   1       20.06       22.47      1.87 o 
  -6   8   1      446.48      458.19      7.76 o 
  -5   8   1      275.54      275.57      5.59 o 
  -4   8   1      105.26      110.84      2.51 o 
  -3   8   1      260.33      254.96      3.28 o 
  -2   8   1        0.05        0.37      0.49 o 
  -1   8   1       31.69       28.25      1.41 o 
   0   8   1        9.97       10.83      1.02 o 
   1   8   1      418.52      399.61      4.63 o 
   2   8   1        5.22        4.49      0.79 o 
   3   8   1        0.22        0.89      0.81 o 
   4   8   1        0.35        0.75      1.01 o 
   5   8   1       73.62       75.65      3.35 o 
   6   8   1        1.11        2.03      1.39 o 
   7   8   1        7.98        4.79      1.42 o 
   8   8   1       30.60       29.91      2.52 o 
 -10   9   1        5.68        3.21      1.45 o 
  -9   9   1       12.41        9.73      1.83 o 
  -8   9   1        0.17        1.03      1.02 o 
  -7   9   1      138.54      146.58      4.39 o 
  -6   9   1      198.55      187.97      6.94 o 
  -5   9   1      197.39      199.56      4.94 o 
  -4   9   1       64.09       58.81      2.39 o 
  -3   9   1       35.94       28.69      1.76 o 
  -2   9   1      143.45      133.27      2.75 o 
  -1   9   1       18.82       16.17      1.58 o 
   0   9   1        0.11        1.49      0.97 o 
   1   9   1        6.82        7.79      1.34 o 
   2   9   1       11.60        9.41      1.19 o 
   3   9   1        5.94        5.27      1.18 o 
   4   9   1        2.53        3.27      1.03 o 
   5   9   1        3.18        3.57      1.15 o 
   6   9   1       39.54       42.14      2.65 o 
   7   9   1        9.84        8.64      1.61 o 
   8   9   1       22.46       25.13      3.06 o 
 -10  10   1        5.17        3.73      1.61 o 
  -9  10   1        0.27        1.04      1.31 o 
  -8  10   1       34.59       32.23      2.98 o 
  -7  10   1        6.80        5.55      1.41 o 
  -6  10   1       74.55       63.43      3.14 o 
  -5  10   1      155.63      163.76      7.04 o 
  -4  10   1        6.95        6.00      1.14 o 
  -3  10   1       31.92       40.76      2.05 o 
  -2  10   1        6.43        8.20      1.52 o 
  -1  10   1       54.80       53.76      2.61 o 
   0  10   1       51.79       56.85      4.60 o 
   1  10   1       64.18       69.12      3.06 o 
   2  10   1      145.07      158.08      6.02 o 
   3  10   1        4.06        4.34      1.48 o 
   4  10   1       24.23       33.84      4.44 o 
   5  10   1        2.67        1.31      1.66 o 
   6  10   1        0.02        0.69      1.75 o 
   7  10   1       27.35       36.01      3.64 o 
  -9  11   1        7.35       10.63      2.09 o 
  -8  11   1        1.88       -0.20      1.24 o 
  -7  11   1        2.09        1.27      1.32 o 
  -6  11   1       46.14       38.51      4.75 o 
  -5  11   1      136.24      148.24      4.52 o 
  -4  11   1        3.95        1.27      1.28 o 
  -3  11   1        2.51        8.25      1.87 o 
  -2  11   1      106.52      107.31      3.61 o 
  -1  11   1       26.20       21.36      2.19 o 
   0  11   1       80.25       83.10      3.68 o 
   1  11   1        4.10        5.13      1.43 o 
   2  11   1        1.70       -2.50      5.99 o 
   3  11   1        4.64        3.08      2.62 o 
   4  11   1       26.12       38.45      3.96 o 
   5  11   1       32.39       39.76      4.38 o 
   6  11   1        0.17       -1.15      1.97 o 
  -8  12   1        0.08        0.84      1.52 o 
  -7  12   1        0.00       -1.40      1.27 o 
  -6  12   1      319.54      332.27     14.82 o 
  -5  12   1        5.20        6.30      1.85 o 
  -4  12   1       98.43      107.10      5.35 o 
  -3  12   1       81.57       79.03      4.54 o 
  -2  12   1        6.31        5.49      2.17 o 
  -1  12   1        5.30        5.13      1.90 o 
   0  12   1      155.10      164.85      7.77 o 
   1  12   1        0.40        9.37      2.58 o 
   2  12   1       43.45       70.60      6.57 o 
   3  12   1        5.35       10.48      3.29 o 
   4  12   1        4.52        8.61      3.89 o 
   5  12   1       23.06        9.79      6.75 o 
  -7  13   1       58.09       56.75      4.03 o 
  -6  13   1        2.33        4.80      1.91 o 
  -5  13   1      199.22      197.71      8.68 o 
  -4  13   1       34.04       38.85      4.38 o 
  -3  13   1       25.71       26.06      3.74 o 
  -2  13   1       26.16       31.26      7.04 o 
  -1  13   1        7.99       10.77      2.01 o 
   0  13   1        2.03        2.41      1.93 o 
   1  13   1        2.04        0.44      2.85 o 
   2  13   1        2.79       -1.19      3.63 o 
  -6  14   1       52.16       46.91      5.31 o 
  -5  14   1       78.07       73.59      6.11 o 
  -4  14   1       17.10       13.71      3.41 o 
  -3  14   1       28.94       18.47      3.55 o 
  -2  14   1        0.01        2.60      2.40 o 
  -1  14   1       36.03       39.47      3.43 o 
   0  14   1        1.24        3.16      3.28 o 
   1  14   1        1.47        2.91      3.63 o 
   2  14   1        5.70        4.88      3.85 o 
  -3  15   1        9.67        7.12      3.09 o 
  -2  15   1       82.74       87.89      7.32 o 
  -1 -15   2       99.58      103.31      8.25 o 
   0 -15   2        9.47        9.60      3.94 o 
   1 -15   2        3.23       -0.13      2.75 o 
   2 -15   2       13.65       15.85      4.22 o 
   3 -15   2        4.84        3.56      2.94 o 
   4 -15   2        0.13        3.16      2.77 o 
   5 -15   2        6.92       19.91      9.15 o 
  -3 -14   2        0.49        3.35      3.38 o 
  -2 -14   2       17.44       24.39      5.10 o 
  -1 -14   2        0.24        3.50      3.10 o 
   0 -14   2       15.54       12.58      2.45 o 
   1 -14   2        7.04        8.68      3.27 o 
   2 -14   2       65.62       64.79      6.41 o 
   3 -14   2       59.91       67.81      5.35 o 
   4 -14   2       30.28       32.15      8.30 o 
   5 -14   2       42.60       47.21      5.03 o 
   6 -14   2        3.38        1.59      1.84 o 
   7 -14   2        0.28        1.92      1.83 o 
  -4 -13   2       14.65       25.78      8.16 o 
  -3 -13   2       17.00       40.02      5.88 o 
  -2 -13   2       15.76       16.23      4.35 o 
  -1 -13   2        5.25        6.44      3.19 o 
   0 -13   2        0.03        1.85      1.54 o 
   1 -13   2       16.17       15.64      2.27 o 
   2 -13   2       66.33       75.54      6.08 o 
   3 -13   2        9.43       10.75      2.43 o 
   4 -13   2        3.45        5.92      3.49 o 
   5 -13   2        2.76        3.50      1.49 o 
   6 -13   2       38.93       39.06      3.34 o 
   7 -13   2        5.76        5.47      1.91 o 
   8 -13   2       16.38       12.41      3.21 o 
  -6 -12   2        4.68        7.76      2.98 o 
  -5 -12   2       24.03       27.58      3.61 o 
  -4 -12   2        9.66       11.93      3.68 o 
  -3 -12   2       26.03       45.80      4.76 o 
  -2 -12   2        4.55        0.24      2.30 o 
  -1 -12   2        6.45        5.76      1.56 o 
   0 -12   2       48.21       47.93      3.01 o 
   1 -12   2       66.10       64.15      2.83 o 
   2 -12   2       65.83       71.30      2.84 o 
   3 -12   2        0.01       -0.95      1.43 o 
   4 -12   2       12.88       14.12      1.73 o 
   5 -12   2       28.09       29.20      2.24 o 
   6 -12   2        0.83        0.09      1.27 o 
   7 -12   2       17.64       16.66      2.35 o 
   8 -12   2       44.55       37.07      5.06 o 
   9 -12   2        1.33        0.13      1.52 o 
  -7 -11   2       46.40       45.13      4.05 o 
  -6 -11   2       42.83       49.58      8.17 o 
  -5 -11   2       10.32        6.40      3.77 o 
  -4 -11   2       15.29       24.76      3.57 o 
  -3 -11   2        9.98        4.54      1.50 o 
  -2 -11   2       12.76       12.14      2.34 o 
  -1 -11   2        6.09        6.18      2.04 o 
   0 -11   2       18.14       13.52      1.59 o 
   1 -11   2        0.71        1.84      0.97 o 
   2 -11   2       35.57       29.07      1.88 o 
   3 -11   2        4.42        4.28      1.02 o 
   4 -11   2       41.79       40.78      2.65 o 
   5 -11   2        4.45        4.13      1.26 o 
   6 -11   2        5.78        6.15      2.01 o 
   7 -11   2       49.38       47.59      3.21 o 
   8 -11   2        3.25        2.63      1.46 o 
   9 -11   2      126.54      122.34      7.20 o 
  -7 -10   2       27.13       28.14      3.21 o 
  -6 -10   2        6.42        6.64      2.29 o 
  -5 -10   2        0.01        1.59      1.62 o 
  -4 -10   2        1.06        2.52      1.22 o 
  -3 -10   2       20.39       18.40      1.88 o 
  -2 -10   2       41.00       42.04      2.53 o 
  -1 -10   2        7.25        5.87      1.28 o 
   0 -10   2        7.04        7.93      1.23 o 
   1 -10   2      173.79      168.92      4.74 o 
   2 -10   2      363.46      350.79      5.09 o 
   3 -10   2        4.44        6.05      1.06 o 
   4 -10   2        1.14        2.51      1.02 o 
   5 -10   2      191.68      184.39      5.44 o 
   6 -10   2       14.81       11.44      1.88 o 
   7 -10   2      445.86      445.71      8.41 o 
   8 -10   2        7.89        7.04      1.62 o 
   9 -10   2        0.04        0.50      1.30 o 
  10 -10   2        0.00        1.62      1.40 o 
  -8  -9   2        7.64        9.28      2.16 o 
  -7  -9   2       41.43       46.22      5.45 o 
  -6  -9   2        5.08        2.99      2.28 o 
  -5  -9   2        5.27        6.82      1.73 o 
  -4  -9   2        0.36        0.23      1.18 o 
  -3  -9   2      107.39       93.41      3.28 o 
  -2  -9   2       19.52       17.38      1.47 o 
  -1  -9   2        1.19       -0.80      0.71 o 
   0  -9   2       61.54       57.59      2.50 o 
   1  -9   2      462.94      448.72      6.37 o 
   2  -9   2        5.74        6.50      0.71 o 
   3  -9   2      492.55      484.67      5.67 o 
   4  -9   2      370.09      361.79      5.14 o 
   5  -9   2       43.06       41.64      2.92 o 
   6  -9   2       44.71       48.65      2.74 o 
   7  -9   2      134.58      133.48      4.07 o 
   8  -9   2        8.33        8.28      1.45 o 
   9  -9   2      103.25       93.92      3.84 o 
  10  -9   2       30.91       30.04      2.68 o 
  -9  -8   2        5.64        4.92      3.05 o 
  -8  -8   2       48.34       48.77      3.36 o 
  -7  -8   2      178.18      178.68      5.79 o 
  -6  -8   2       50.26       44.00      2.73 o 
  -5  -8   2       70.69       73.71      3.21 o 
  -4  -8   2       11.15        8.17      2.23 o 
  -3  -8   2      253.02      238.74      4.30 o 
  -2  -8   2      555.48      502.42      6.15 o 
  -1  -8   2      258.07      237.87      3.50 o 
   0  -8   2     1013.52      958.86      7.64 o 
   1  -8   2       36.20       30.91      1.08 o 
   2  -8   2      588.01      554.79      5.13 o 
   3  -8   2      187.81      180.68      2.55 o 
   4  -8   2       20.86       17.93      1.77 o 
   5  -8   2       58.77       61.71      2.25 o 
   6  -8   2      280.53      293.47      5.27 o 
   7  -8   2        5.26        4.86      1.15 o 
   8  -8   2       19.56       15.05      1.64 o 
   9  -8   2       25.72       23.72      1.97 o 
  10  -8   2        1.52       -0.19      1.06 o 
  11  -8   2       31.26       34.18      4.36 o 
  -9  -7   2        6.84        4.81      2.24 o 
  -8  -7   2      116.28      120.20      4.44 o 
  -7  -7   2      211.63      201.11      5.18 o 
  -6  -7   2       67.05       65.44      2.50 o 
  -5  -7   2      369.58      362.77      5.28 o 
  -4  -7   2     1129.17     1081.20     13.74 o 
  -3  -7   2        6.72        4.96      0.84 o 
  -2  -7   2      422.78      395.02      4.06 o 
  -1  -7   2      383.82      376.17      3.60 o 
   0  -7   2        0.06       -0.03      0.33 o 
   1  -7   2        5.58        6.58      0.54 o 
   2  -7   2       67.14       73.48      1.30 o 
   3  -7   2        9.06        7.91      0.72 o 
   4  -7   2       54.49       53.70      2.18 o 
   5  -7   2       89.69       78.68      2.17 o 
   6  -7   2       12.63       13.59      1.35 o 
   7  -7   2      102.56      107.91      3.29 o 
   8  -7   2        8.39        9.82      1.71 o 
   9  -7   2        1.00        2.05      0.92 o 
  10  -7   2        3.15        4.62      1.19 o 
  11  -7   2        3.92        6.68      1.43 o 
 -10  -6   2       16.69       15.33      2.49 o 
  -9  -6   2       62.79       60.56      3.05 o 
  -8  -6   2       91.23       91.08      4.49 o 
  -7  -6   2      203.82      202.19      4.17 o 
  -6  -6   2      164.19      171.19      3.65 o 
  -5  -6   2      125.16      139.01      4.93 o 
  -4  -6   2      164.18      153.17      2.93 o 
  -3  -6   2        4.42        2.42      0.54 o 
  -2  -6   2       98.48       90.70      1.27 o 
  -1  -6   2      197.12      202.67      2.33 o 
   0  -6   2        7.44        7.75      0.53 o 
   1  -6   2      415.15      472.33      3.89 o 
   2  -6   2      646.87      659.82      4.56 o 
   3  -6   2      856.79      895.72      6.75 o 
   4  -6   2       83.16       83.33      2.01 o 
   5  -6   2        6.79        7.35      0.79 o 
   6  -6   2       13.15       15.24      1.51 o 
   7  -6   2       71.62       69.48      3.30 o 
   8  -6   2       36.74       33.53      1.69 o 
   9  -6   2       90.54       91.97      2.89 o 
  10  -6   2        3.34        2.81      1.00 o 
  11  -6   2       12.07       14.89      1.59 o 
 -10  -5   2       15.08       12.61      2.08 o 
  -9  -5   2       54.51       60.36      2.31 o 
  -8  -5   2       27.79       24.33      1.55 o 
  -7  -5   2      136.30      124.26      2.96 o 
  -6  -5   2       74.35       76.79      2.59 o 
  -5  -5   2       17.98       19.20      1.47 o 
  -4  -5   2      128.15      126.76      2.45 o 
  -3  -5   2       20.91       23.08      0.83 o 
  -2  -5   2      158.72      168.08      1.80 o 
  -1  -5   2      438.04      500.71      3.97 o 
   0  -5   2       77.24       72.14      1.22 o 
   1  -5   2      561.79      551.00      4.13 o 
   2  -5   2        0.60        0.46      0.19 o 
   3  -5   2        1.53        1.75      0.38 o 
   4  -5   2       40.19       38.20      0.96 o 
   5  -5   2       33.18       27.31      1.26 o 
   6  -5   2      291.36      300.49      4.12 o 
   7  -5   2       12.25       11.59      0.97 o 
   8  -5   2       40.34       46.53      4.00 o 
   9  -5   2        5.36        3.88      0.86 o 
  10  -5   2        1.94        2.19      0.91 o 
  11  -5   2       23.08       26.20      1.78 o 
 -11  -4   2        0.35       -0.36      1.34 o 
 -10  -4   2        4.42        3.34      1.31 o 
  -9  -4   2       42.23       45.09      2.05 o 
  -8  -4   2       52.22       54.74      2.30 o 
  -7  -4   2       33.08       35.22      1.75 o 
  -6  -4   2      292.95      290.99      4.61 o 
  -5  -4   2       83.05       94.68      2.24 o 
  -4  -4   2        0.97        0.60      0.35 o 
  -3  -4   2      277.57      272.89      3.04 o 
  -2  -4   2      238.20      260.03      2.02 o 
  -1  -4   2     1168.88     1217.86      8.19 o 
   0  -4   2        3.13        5.02      0.35 o 
   1  -4   2       36.93       47.23      0.78 o 
   2  -4   2      965.07     1004.43      6.68 o 
   3  -4   2       32.87       43.65      0.90 o 
   4  -4   2      123.71      108.67      1.45 o 
   5  -4   2      595.16      595.06      5.79 o 
   6  -4   2       31.98       28.28      1.01 o 
   7  -4   2       10.27       11.20      0.75 o 
   8  -4   2        0.60        1.40      0.59 o 
   9  -4   2       36.09       37.15      1.98 o 
  10  -4   2        4.61        3.93      0.85 o 
  11  -4   2        0.45        0.44      0.81 o 
 -11  -3   2        1.03        2.33      2.05 o 
 -10  -3   2       55.28       51.05      7.77 o 
  -9  -3   2       16.21       16.84      1.53 o 
  -8  -3   2        3.61        3.82      0.99 o 
  -7  -3   2       74.42       68.04      2.04 o 
  -6  -3   2        0.96        1.53      0.59 o 
  -5  -3   2      150.36      155.26      2.53 o 
  -4  -3   2      123.57      134.20      1.65 o 
  -3  -3   2        0.90        0.91      0.24 o 
  -2  -3   2       77.85       83.61      1.19 o 
  -1  -3   2      848.45      821.61      5.86 o 
   0  -3   2       23.50       29.14      0.66 o 
   1  -3   2      162.02      172.26      1.59 o 
   2  -3   2     1318.32     1424.46     10.73 o 
   3  -3   2      404.26      417.84      4.38 o 
   4  -3   2        7.12        7.63      0.39 o 
   5  -3   2      361.60      374.88      4.61 o 
   6  -3   2     1504.10     1542.22     15.40 o 
   7  -3   2       37.04       38.04      1.51 o 
   8  -3   2       38.71       42.37      3.37 o 
   9  -3   2       11.38       10.83      2.20 o 
  10  -3   2       15.37        4.94      3.25 o 
  11  -3   2       12.21        6.88      3.88 o 
 -11  -2   2       16.60       16.66      2.04 o 
 -10  -2   2        3.45        2.80      1.07 o 
  -9  -2   2       42.79       40.62      2.21 o 
  -8  -2   2       91.98       98.98      2.52 o 
  -7  -2   2       10.77       10.12      1.48 o 
  -6  -2   2        1.25        1.68      0.36 o 
  -5  -2   2       90.79       92.38      1.44 o 
  -4  -2   2        3.04        4.59      0.40 o 
  -3  -2   2      177.75      175.52      2.63 o 
  -2  -2   2      669.88      651.43      6.38 o 
  -1  -2   2       99.45       74.95      0.94 o 
   0  -2   2      115.33      114.68      1.55 o 
   1  -2   2      288.00      304.71      2.49 o 
   2  -2   2     3192.84     3393.32     33.21 o 
   3  -2   2     1518.43     1617.99     15.69 o 
   4  -2   2     1427.53     1664.79     18.14 o 
   5  -2   2      884.82      880.60     10.23 o 
   6  -2   2     3026.75     3169.56     34.10 o 
   7  -2   2       14.40       19.94      1.65 o 
   8  -2   2        0.33        0.68      1.23 o 
   9  -2   2        3.69        5.21      1.73 o 
  10  -2   2        1.02        1.41      2.60 o 
 -10  -1   2       65.17       73.04      7.79 o 
  -9  -1   2       14.94       17.44      3.91 o 
  -8  -1   2       42.69       44.72      3.20 o 
  -7  -1   2       19.30       21.25      1.97 o 
  -6  -1   2       40.56       42.87      2.42 o 
  -5  -1   2        5.72        2.86      0.70 o 
  -4  -1   2      253.32      293.12      5.55 o 
  -3  -1   2      434.46      438.92      9.85 o 
  -2  -1   2     2008.25     2100.84     34.85 o 
  -1  -1   2      108.10      106.99      1.08 o 
   0  -1   2     4201.81     4268.27     55.19 o 
   1  -1   2       43.87       42.02      0.98 o 
   2  -1   2     1548.45     1801.62     16.63 o 
   3  -1   2      366.36      375.00      5.14 o 
   4  -1   2       56.15       85.92      2.13 o 
   5  -1   2       27.95       25.52      2.05 o 
   6  -1   2       31.70       35.92      2.91 o 
   7  -1   2       66.49       59.43      2.97 o 
   8  -1   2        3.16        5.83      1.59 o 
   9  -1   2        2.78        2.92      1.60 o 
  10  -1   2       34.46       32.74      1.65 o 
 -10   0   2       74.02       81.11      7.88 o 
  -9   0   2       16.50       16.54      4.13 o 
  -8   0   2       35.86       37.92      2.67 o 
  -7   0   2       36.24       44.48      2.14 o 
  -6   0   2       70.95       81.88      3.86 o 
  -5   0   2        0.32       -0.14      0.44 o 
  -4   0   2      140.22      148.00      3.12 o 
  -3   0   2     1084.66     1178.57     15.82 o 
  -2   0   2      224.80      271.37      4.50 o 
  -1   0   2      121.20      121.25      0.99 o 
   0   0   2       27.46       24.22      0.44 o 
   1   0   2      386.28      363.01      2.91 o 
   2   0   2     1074.01     1139.46     10.84 o 
   3   0   2      424.07      467.67      6.08 o 
   4   0   2      161.59      158.84      2.37 o 
   5   0   2        3.23        3.47      0.67 o 
   6   0   2      706.16      694.07      7.51 o 
   7   0   2      123.51      114.51      2.25 o 
   8   0   2        5.81        6.08      0.70 o 
   9   0   2       25.66       23.05      1.28 o 
  10   0   2        0.64        1.73      1.31 o 
  11   0   2        8.30        7.47      1.77 o 
  -9   1   2        7.07        9.85      2.73 o 
  -8   1   2       99.23      105.09      3.68 o 
  -7   1   2      251.96      246.83      4.87 o 
  -6   1   2       36.10       34.26      1.71 o 
  -5   1   2      125.46      134.44      2.89 o 
  -4   1   2       44.30       50.72      1.55 o 
  -3   1   2       67.54       64.09      1.49 o 
  -2   1   2     2713.06     2841.79     23.24 o 
  -1   1   2      134.19      142.35      1.43 o 
   0   1   2     1410.46     1471.16     10.81 o 
   1   1   2      504.72      524.07      4.12 o 
   2   1   2        0.29        0.40      0.19 o 
   3   1   2       68.24       71.68      1.22 o 
   4   1   2      356.41      359.30      3.41 o 
   5   1   2      300.31      292.67      3.02 o 
   6   1   2      766.70      772.63      7.24 o 
   7   1   2      127.63      134.03      2.15 o 
   8   1   2        0.02        0.98      0.64 o 
   9   1   2        2.53        3.78      0.94 o 
  10   1   2        9.30        9.11      2.80 o 
  11   1   2       31.85       29.55      2.09 o 
  -9   2   2       70.96       65.70      5.42 o 
  -8   2   2       15.66       14.28      2.06 o 
  -7   2   2      144.48      152.23      4.67 o 
  -6   2   2       48.05       52.71      1.97 o 
  -5   2   2      177.15      181.95      3.42 o 
  -4   2   2      355.53      395.26      3.76 o 
  -3   2   2      581.36      633.84      5.96 o 
  -2   2   2      477.96      460.25      3.57 o 
  -1   2   2     2060.66     2155.59     13.52 o 
   0   2   2      311.04      325.44      2.96 o 
   1   2   2      960.02      976.46      6.55 o 
   2   2   2      340.81      351.40      3.03 o 
   3   2   2      333.89      364.29      3.26 o 
   4   2   2      192.37      184.90      2.09 o 
   5   2   2       12.08       14.54      0.85 o 
   6   2   2       33.61       35.16      1.54 o 
   7   2   2        0.00        0.77      0.64 o 
   8   2   2        0.00        0.10      0.75 o 
   9   2   2       84.04       80.10      2.95 o 
  10   2   2       63.00       68.18      3.03 o 
  11   2   2        6.56        7.35      1.68 o 
 -10   3   2       24.76       36.15      7.25 o 
  -9   3   2       22.76       25.57      3.56 o 
  -8   3   2        1.08        0.87      1.28 o 
  -7   3   2       44.77       40.56      2.40 o 
  -6   3   2        3.64        4.24      0.43 o 
  -5   3   2       23.05       23.04      1.12 o 
  -4   3   2       10.32        7.98      0.48 o 
  -3   3   2      542.58      614.72      4.68 o 
  -2   3   2      171.33      190.76      1.76 o 
  -1   3   2     2032.07     2090.25     13.33 o 
   0   3   2     1531.05     1633.88     11.83 o 
   1   3   2     1291.30     1415.17      9.32 o 
   2   3   2     1676.45     1778.15     11.94 o 
   3   3   2      712.00      777.62      7.36 o 
   4   3   2       15.51       10.73      0.74 o 
   5   3   2      379.76      389.93      5.63 o 
   6   3   2      165.54      159.26      3.46 o 
   7   3   2       47.49       41.02      1.88 o 
   8   3   2        9.80        8.54      1.09 o 
   9   3   2       10.79       13.88      3.25 o 
  10   3   2        7.62        6.95      2.66 o 
 -11   4   2        6.11        7.10      1.08 o 
 -10   4   2        9.74       11.10      1.09 o 
  -9   4   2        9.80       10.59      1.04 o 
  -8   4   2      221.17      227.95      4.78 o 
  -7   4   2        1.25        2.03      0.53 o 
  -6   4   2        1.30        1.15      0.47 o 
  -5   4   2       20.95       20.38      0.80 o 
  -4   4   2       43.11       50.55      1.04 o 
  -3   4   2       17.65       21.11      0.64 o 
  -2   4   2     3013.24     3286.35     20.28 o 
  -1   4   2      680.92      824.27      7.05 o 
   0   4   2     4328.44     4777.83     31.19 o 
   1   4   2       35.50       26.12      0.66 o 
   2   4   2       22.08       25.58      0.60 o 
   3   4   2      227.61      249.51      2.84 o 
   4   4   2      244.01      230.23      3.91 o 
   5   4   2       42.45       41.18      1.68 o 
   6   4   2      136.73      128.78      3.36 o 
   7   4   2        5.91        4.84      1.02 o 
   8   4   2        1.17        0.81      0.96 o 
   9   4   2        0.07       -0.59      0.97 o 
  10   4   2        8.15        7.42      1.80 o 
 -11   5   2        4.31        4.37      1.17 o 
 -10   5   2        1.45        1.00      0.97 o 
  -9   5   2       25.21       30.93      1.71 o 
  -8   5   2       86.17       91.94      2.68 o 
  -7   5   2        8.15        8.11      1.34 o 
  -6   5   2      586.49      615.35      8.87 o 
  -5   5   2      769.98      791.96      8.26 o 
  -4   5   2        4.52        6.15      0.73 o 
  -3   5   2      366.01      419.54      3.83 o 
  -2   5   2        0.53        1.73      0.27 o 
  -1   5   2      335.65      374.50      3.40 o 
   0   5   2      145.65      170.69      2.20 o 
   1   5   2        3.04        2.25      0.33 o 
   2   5   2       74.55       83.00      1.29 o 
   3   5   2       76.92       84.84      1.96 o 
   4   5   2       53.60       51.24      1.94 o 
   5   5   2       13.00       12.47      1.35 o 
   6   5   2        2.95        0.83      0.89 o 
   7   5   2       95.93       85.34      3.11 o 
   8   5   2       57.49       59.13      2.99 o 
   9   5   2       10.79       10.19      1.73 o 
  10   5   2       15.19       18.86      2.58 o 
 -11   6   2        2.33        2.53      1.11 o 
 -10   6   2       22.25       19.48      1.71 o 
  -9   6   2      276.37      287.19      5.59 o 
  -8   6   2      143.81      136.22      3.63 o 
  -7   6   2        5.58        6.02      1.05 o 
  -6   6   2       28.81       25.21      1.63 o 
  -5   6   2       22.07       21.99      1.35 o 
  -4   6   2       70.81       67.89      2.38 o 
  -3   6   2      187.94      185.77      3.19 o 
  -2   6   2      263.71      284.58      2.95 o 
  -1   6   2      124.11      121.92      1.75 o 
   0   6   2      278.60      264.07      2.80 o 
   1   6   2     1369.50     1424.67      9.82 o 
   2   6   2      172.47      177.09      2.93 o 
   3   6   2        5.56        5.17      0.83 o 
   4   6   2        8.30        7.22      1.21 o 
   5   6   2       14.44       15.20      1.63 o 
   6   6   2       89.29       89.02      3.71 o 
   7   6   2       29.12       23.21      2.25 o 
   8   6   2       17.62       16.02      2.06 o 
   9   6   2        0.09        0.37      1.29 o 
 -11   7   2       10.21        9.55      1.62 o 
 -10   7   2        6.04        4.04      1.27 o 
  -9   7   2        0.27        1.10      0.98 o 
  -8   7   2        6.55        6.27      1.23 o 
  -7   7   2        0.00        0.79      0.84 o 
  -6   7   2       27.44       28.41      1.85 o 
  -5   7   2       47.58       48.67      1.97 o 
  -4   7   2      218.08      229.55      3.87 o 
  -3   7   2        3.45        1.70      0.48 o 
  -2   7   2      137.25      129.92      2.09 o 
  -1   7   2      297.07      292.02      3.02 o 
   0   7   2      646.90      650.54      4.76 o 
   1   7   2        1.60        3.68      0.72 o 
   2   7   2      241.74      231.25      4.26 o 
   3   7   2      392.99      383.37      5.78 o 
   4   7   2        9.15       13.18      1.59 o 
   5   7   2        0.01        0.02      1.40 o 
   6   7   2        5.98        5.81      1.36 o 
   7   7   2        1.65        1.60      1.35 o 
   8   7   2        0.33        1.60      1.44 o 
   9   7   2        4.76        2.31      1.70 o 
 -11   8   2        3.01        2.16      1.35 o 
 -10   8   2        0.11        0.47      1.12 o 
  -9   8   2        2.91        3.39      1.28 o 
  -8   8   2        6.33        6.92      1.33 o 
  -7   8   2       65.17       57.11      3.32 o 
  -6   8   2       89.40       88.78      3.15 o 
  -5   8   2      218.19      214.49      4.94 o 
  -4   8   2        4.99        1.65      1.03 o 
  -3   8   2      364.12      363.79      4.88 o 
  -2   8   2      172.41      157.79      2.79 o 
  -1   8   2      703.20      663.92      8.22 o 
   0   8   2      513.34      486.95      8.06 o 
   1   8   2       92.84       78.72      1.87 o 
   2   8   2       85.90       87.94      2.66 o 
   3   8   2       82.92       73.75      2.76 o 
   4   8   2        1.61        0.27      1.02 o 
   5   8   2       15.22       15.45      1.96 o 
   6   8   2       39.79       43.38      3.78 o 
   7   8   2       10.45        6.47      1.87 o 
   8   8   2       17.90       14.28      2.02 o 
 -10   9   2        9.76        9.95      1.82 o 
  -9   9   2        2.23        2.34      1.30 o 
  -8   9   2       42.15       39.30      2.64 o 
  -7   9   2        0.18        1.25      2.34 o 
  -6   9   2      164.33      153.61      6.38 o 
  -5   9   2      353.08      351.76      6.96 o 
  -4   9   2      159.30      156.12      3.82 o 
  -3   9   2        2.63        3.36      0.91 o 
  -2   9   2      104.23       96.57      2.37 o 
  -1   9   2        2.79        3.22      1.63 o 
   0   9   2       38.80       39.68      2.46 o 
   1   9   2      339.01      311.48      6.25 o 
   2   9   2       45.35       51.10      2.16 o 
   3   9   2       50.65       50.19      2.31 o 
   4   9   2       59.80       67.83      4.19 o 
   5   9   2        6.97        6.55      1.62 o 
   6   9   2       42.79       48.22      3.47 o 
   7   9   2       11.30       14.68      2.11 o 
 -10  10   2        0.08       -0.10      1.37 o 
  -9  10   2        2.26        2.64      1.52 o 
  -8  10   2       32.23       26.64      2.60 o 
  -7  10   2        8.48        8.44      1.58 o 
  -6  10   2       13.36       10.01      1.94 o 
  -5  10   2      102.69      102.59      5.73 o 
  -4  10   2       22.93       21.21      1.94 o 
  -3  10   2        3.07        5.24      1.22 o 
  -2  10   2        4.51        3.19      1.86 o 
  -1  10   2        0.50        0.48      1.06 o 
   0  10   2       33.18       28.71      2.30 o 
   1  10   2      283.88      271.98      6.40 o 
   2  10   2        5.67       10.33      2.24 o 
   3  10   2        3.14        1.64      1.13 o 
   4  10   2        8.69        4.72      1.34 o 
   5  10   2        4.04        2.51      1.41 o 
   6  10   2        8.42        8.54      1.96 o 
  -9  11   2       32.79       36.82      4.53 o 
  -8  11   2        2.27       -0.03      1.31 o 
  -7  11   2        2.08        1.75      1.42 o 
  -6  11   2       45.03       44.15      3.88 o 
  -5  11   2        0.90        1.21      1.07 o 
  -4  11   2       17.53       22.32      3.27 o 
  -3  11   2       48.72       46.27      4.09 o 
  -2  11   2       24.59       24.87      2.27 o 
  -1  11   2       33.49       34.04      2.98 o 
   0  11   2       42.84       37.06      2.73 o 
   1  11   2        1.17       -3.77      4.86 o 
   2  11   2      216.34      245.42      9.12 o 
   3  11   2       44.98       51.74      9.46 o 
   4  11   2       64.35       69.46      3.90 o 
   5  11   2        0.10       -2.73      2.23 o 
  -8  12   2       49.98       55.35      3.89 o 
  -7  12   2       38.46       34.34      3.21 o 
  -6  12   2        0.01        2.22      1.57 o 
  -5  12   2        4.05        5.43      1.66 o 
  -4  12   2       46.80       56.43      4.16 o 
  -3  12   2       28.27       36.55      8.08 o 
  -2  12   2      187.06      203.76     17.98 o 
  -1  12   2        8.68        6.15      2.04 o 
   0  12   2       18.32       22.93      2.80 o 
   1  12   2       63.74       64.94      6.41 o 
   2  12   2       43.28       49.93      6.16 o 
   3  12   2        8.37       14.63      4.91 o 
   4  12   2        2.00        2.52      9.52 o 
  -7  13   2       18.84       17.44      2.73 o 
  -6  13   2        4.38        1.57      2.05 o 
  -5  13   2       59.97       64.81      7.99 o 
  -4  13   2        2.39        2.18      2.42 o 
  -3  13   2        3.90        0.89      2.19 o 
  -2  13   2        0.27        1.11      2.06 o 
  -1  13   2       19.27       16.54      2.34 o 
   0  13   2       17.57       20.19      2.72 o 
   1  13   2        5.08        1.94      3.38 o 
   2  13   2        0.46       10.88      3.69 o 
   3  13   2        0.23        3.75      3.69 o 
  -5  14   2        3.13        6.93      3.11 o 
  -4  14   2        7.71       12.39      5.64 o 
  -3  14   2       16.12       24.56      3.78 o 
  -2  14   2        0.72        1.01      2.27 o 
  -1  14   2        0.00        0.42      2.29 o 
   0  14   2        8.80       11.01      3.88 o 
   1  14   2        6.48        3.63      3.66 o 
  -1 -15   3        1.68        0.44      3.19 o 
   0 -15   3       21.39       26.08      4.82 o 
   1 -15   3        3.98        3.78      3.25 o 
   2 -15   3        8.16        3.10      3.16 o 
   3 -15   3        3.33        7.88      3.53 o 
   4 -15   3       31.65       26.72      4.20 o 
   5 -15   3       13.32       13.68      3.70 o 
  -3 -14   3        0.95        3.38      3.66 o 
  -2 -14   3       47.38       48.18      6.25 o 
  -1 -14   3        3.13        4.82      3.44 o 
   0 -14   3       48.81       56.81      3.86 o 
   1 -14   3        0.05       -0.14      1.85 o 
   2 -14   3        0.83       -0.69      2.69 o 
   3 -14   3        6.43        9.89      4.30 o 
   4 -14   3       13.41       14.16      3.33 o 
   5 -14   3        7.48        9.59      3.27 o 
   6 -14   3        0.10       -0.90      1.59 o 
   7 -14   3       16.75       16.73      2.82 o 
  -5 -13   3        2.67       12.26      6.99 o 
  -4 -13   3       22.30       33.51      5.06 o 
  -3 -13   3       13.97       40.46      5.50 o 
  -2 -13   3       42.64       37.18      5.35 o 
  -1 -13   3        0.11        2.09      2.66 o 
   0 -13   3        0.00       -1.34      1.46 o 
   1 -13   3       11.96        9.11      1.85 o 
   2 -13   3        7.75        6.47      1.83 o 
   3 -13   3        2.13        1.22      2.40 o 
   4 -13   3      115.07      120.77      5.73 o 
   5 -13   3       19.05       19.09      2.23 o 
   6 -13   3        1.20        1.35      1.55 o 
   7 -13   3       50.25       52.18      6.81 o 
   8 -13   3        2.29        3.32      1.83 o 
  -6 -12   3       72.58       88.31      7.98 o 
  -5 -12   3       23.06       19.56      3.97 o 
  -4 -12   3       73.43       95.18      7.32 o 
  -3 -12   3        8.98       12.35      5.63 o 
  -2 -12   3      156.39      174.72     20.75 o 
  -1 -12   3        9.81        8.43      1.67 o 
   0 -12   3       26.79       23.54      2.20 o 
   1 -12   3        0.04        1.70      1.40 o 
   2 -12   3       17.31       19.68      1.74 o 
   3 -12   3        3.54        2.74      1.50 o 
   4 -12   3       20.19       19.04      1.91 o 
   5 -12   3        0.25        0.77      1.14 o 
   6 -12   3        1.65        3.33      1.50 o 
   7 -12   3       79.95       82.09      4.11 o 
   8 -12   3       97.80      101.89      4.67 o 
   9 -12   3       37.99       31.72      5.11 o 
  -7 -11   3        4.61        6.85      3.63 o 
  -6 -11   3       32.44       42.22      3.88 o 
  -5 -11   3        2.39        1.49      1.83 o 
  -4 -11   3        1.21        0.75      1.69 o 
  -3 -11   3        8.01        6.85      2.19 o 
  -2 -11   3        1.27        1.75      3.75 o 
  -1 -11   3       45.45       40.16      2.40 o 
   0 -11   3        1.38        3.69      1.23 o 
   1 -11   3        0.16        0.91      0.90 o 
   2 -11   3       36.36       37.09      2.39 o 
   3 -11   3        0.19       -1.03      0.86 o 
   4 -11   3       53.65       50.95      2.33 o 
   5 -11   3        0.59        1.03      1.06 o 
   6 -11   3       16.67       18.34      3.36 o 
   7 -11   3       35.27       32.50      3.28 o 
   8 -11   3       26.59       34.47      2.96 o 
   9 -11   3       90.87       78.89      4.04 o 
  -8 -10   3       11.19       12.85      6.60 o 
  -7 -10   3        9.50       11.62      2.33 o 
  -6 -10   3        1.30        0.93      1.61 o 
  -5 -10   3        0.18        3.03      2.03 o 
  -4 -10   3       18.31       19.56      2.08 o 
  -3 -10   3        2.73        4.48      2.14 o 
  -2 -10   3       13.75       11.31      1.49 o 
  -1 -10   3       45.68       56.89      2.61 o 
   0 -10   3        0.51       -0.83      0.91 o 
   1 -10   3       24.04       20.15      2.04 o 
   2 -10   3      121.46      116.52      2.50 o 
   3 -10   3       16.61       16.05      1.66 o 
   4 -10   3        1.37        2.17      0.94 o 
   5 -10   3      182.44      176.75      7.21 o 
   6 -10   3       82.12       82.54      3.92 o 
   7 -10   3       65.74       72.96      4.07 o 
   8 -10   3       27.44       28.41      2.95 o 
   9 -10   3       61.78       62.14      3.95 o 
  10 -10   3        0.91        0.62      1.36 o 
  -8  -9   3        0.50        2.60      1.68 o 
  -7  -9   3       32.11       31.95      3.07 o 
  -6  -9   3        0.44        1.92      1.43 o 
  -5  -9   3        9.80        7.21      1.57 o 
  -4  -9   3       36.93       37.44      2.83 o 
  -3  -9   3       13.52       15.60      1.52 o 
  -2  -9   3      274.60      250.71      4.56 o 
  -1  -9   3       77.82       83.99      2.04 o 
   0  -9   3      467.56      428.68      6.63 o 
   1  -9   3       24.82       21.99      1.42 o 
   2  -9   3      453.42      418.25      4.87 o 
   3  -9   3       68.68       71.38      2.11 o 
   4  -9   3      187.59      191.33      3.53 o 
   5  -9   3        2.47        1.93      0.84 o 
   6  -9   3        4.77        6.21      1.10 o 
   7  -9   3      239.17      244.60      5.63 o 
   8  -9   3      119.77      124.34      4.87 o 
   9  -9   3       12.29       12.04      2.70 o 
  10  -9   3       65.88       61.81      4.52 o 
  -9  -8   3       23.16       24.46      2.68 o 
  -8  -8   3        3.01        4.03      1.88 o 
  -7  -8   3       14.61       12.87      2.09 o 
  -6  -8   3        0.08        0.31      1.04 o 
  -5  -8   3       68.27       64.98      4.25 o 
  -4  -8   3       69.44       57.57      3.00 o 
  -3  -8   3      457.90      431.60      6.18 o 
  -2  -8   3      952.08      912.17      8.54 o 
  -1  -8   3       11.07       14.51      0.99 o 
   0  -8   3      538.03      521.86      4.86 o 
   1  -8   3       67.47       70.62      1.52 o 
   2  -8   3       64.95       64.28      1.42 o 
   3  -8   3      177.37      175.73      2.50 o 
   4  -8   3        4.64        3.13      0.74 o 
   5  -8   3        0.03        1.57      0.84 o 
   6  -8   3       33.25       34.42      2.02 o 
   7  -8   3        0.96        1.26      0.81 o 
   8  -8   3      189.80      193.82      4.79 o 
   9  -8   3        8.93       10.19      1.73 o 
  10  -8   3       39.04       43.68      2.73 o 
  11  -8   3        1.43        1.37      1.17 o 
  -9  -7   3       27.51       26.97      2.53 o 
  -8  -7   3       33.96       29.86      3.30 o 
  -7  -7   3       36.10       36.27      2.44 o 
  -6  -7   3      222.27      227.67      5.32 o 
  -5  -7   3       64.42       54.47      2.78 o 
  -4  -7   3      380.25      380.70      6.12 o 
  -3  -7   3        0.57        0.50      0.61 o 
  -2  -7   3      167.01      166.27      2.75 o 
  -1  -7   3      286.67      283.63      2.98 o 
   0  -7   3        2.65        0.35      0.33 o 
   1  -7   3       63.17       62.21      1.16 o 
   2  -7   3      413.78      411.55      3.48 o 
   3  -7   3      123.69      127.75      2.27 o 
   4  -7   3        0.37        0.12      0.55 o 
   5  -7   3      353.52      369.68      5.25 o 
   6  -7   3       95.42       94.34      2.73 o 
   7  -7   3       13.88       11.60      1.21 o 
   8  -7   3       61.50       61.71      3.66 o 
   9  -7   3       24.51       24.02      1.84 o 
  10  -7   3        0.03        1.95      1.20 o 
  11  -7   3      135.27      149.81      4.45 o 
 -10  -6   3       24.51       24.41      2.61 o 
  -9  -6   3        2.00        1.07      1.21 o 
  -8  -6   3       10.28       10.54      1.51 o 
  -7  -6   3      284.96      291.03      5.93 o 
  -6  -6   3       10.05        9.44      1.47 o 
  -5  -6   3       13.48       11.85      2.15 o 
  -4  -6   3      152.84      157.61      3.49 o 
  -3  -6   3       20.61       19.57      1.05 o 
  -2  -6   3       54.20       54.13      0.98 o 
  -1  -6   3      213.44      236.95      2.36 o 
   0  -6   3        7.99        9.09      0.64 o 
   1  -6   3      200.25      240.19      2.43 o 
   2  -6   3       10.10        9.87      0.45 o 
   3  -6   3      229.31      220.17      2.59 o 
   4  -6   3        1.52        1.00      0.51 o 
   5  -6   3        4.08        3.25      0.71 o 
   6  -6   3       33.88       36.34      1.46 o 
   7  -6   3      119.42      123.60      2.96 o 
   8  -6   3       61.78       65.30      2.27 o 
   9  -6   3        0.21        1.18      0.88 o 
  10  -6   3        3.96        3.22      1.07 o 
  11  -6   3       32.22       40.07      2.32 o 
 -10  -5   3        1.92        1.70      1.42 o 
  -9  -5   3        7.15        7.52      1.30 o 
  -8  -5   3       18.89       15.76      1.56 o 
  -7  -5   3        2.33        2.44      0.79 o 
  -6  -5   3        1.00        0.96      0.56 o 
  -5  -5   3       87.67       89.84      1.93 o 
  -4  -5   3      356.90      361.05      5.26 o 
  -3  -5   3      463.31      471.05      4.51 o 
  -2  -5   3        8.25       10.72      0.48 o 
  -1  -5   3        0.73        1.67      0.29 o 
   0  -5   3       37.18       43.72      0.85 o 
   1  -5   3      881.38      951.80      6.16 o 
   2  -5   3      915.29      968.28      6.31 o 
   3  -5   3     1391.91     1502.86     10.65 o 
   4  -5   3       21.12       23.50      0.85 o 
   5  -5   3        0.59        0.15      0.46 o 
   6  -5   3       49.62       50.82      1.56 o 
   7  -5   3       34.32       35.52      1.78 o 
   8  -5   3       10.41        9.90      1.03 o 
   9  -5   3        9.56       12.04      1.25 o 
  10  -5   3        6.79        5.40      1.10 o 
  11  -5   3       47.51       51.53      3.85 o 
 -11  -4   3       10.20        8.31      1.79 o 
 -10  -4   3        0.47        0.52      1.25 o 
  -9  -4   3        2.52        2.49      1.08 o 
  -8  -4   3       50.77       45.77      1.86 o 
  -7  -4   3       42.10       38.43      1.56 o 
  -6  -4   3      301.49      289.97      3.97 o 
  -5  -4   3        4.25        4.68      0.66 o 
  -4  -4   3        6.64        9.99      0.57 o 
  -3  -4   3      212.85      233.59      2.75 o 
  -2  -4   3       25.21       19.18      0.52 o 
  -1  -4   3      995.63     1053.11      7.23 o 
   0  -4   3      522.59      565.60      4.79 o 
   1  -4   3       38.88       30.99      0.62 o 
   2  -4   3      869.13      916.09      6.04 o 
   3  -4   3      387.51      429.29      3.73 o 
   4  -4   3       25.57       28.30      0.73 o 
   5  -4   3       73.11       78.39      1.56 o 
   6  -4   3        8.58        7.39      0.66 o 
   7  -4   3      303.71      313.24      4.35 o 
   8  -4   3       22.98       24.30      1.29 o 
   9  -4   3      205.74      211.83      3.97 o 
  10  -4   3       39.95       36.92      2.06 o 
  11  -4   3        2.13        5.31      1.22 o 
 -11  -3   3       30.34       27.89      2.48 o 
 -10  -3   3      133.27      137.93      3.96 o 
  -9  -3   3       93.23       95.43      2.86 o 
  -8  -3   3        4.86        4.98      0.85 o 
  -7  -3   3      367.13      362.23      5.42 o 
  -6  -3   3      163.26      173.07      3.12 o 
  -5  -3   3       12.79       13.72      0.79 o 
  -4  -3   3      483.87      489.41      4.04 o 
  -3  -3   3        0.00        1.36      0.27 o 
  -2  -3   3        0.56        0.50      0.24 o 
  -1  -3   3      537.24      555.45      4.23 o 
   0  -3   3      558.90      562.27      4.56 o 
   1  -3   3       67.58       64.13      0.88 o 
   2  -3   3      105.05      125.23      1.51 o 
   3  -3   3       51.41       61.73      0.93 o 
   4  -3   3      210.53      229.30      2.38 o 
   5  -3   3      418.41      463.38      4.11 o 
   6  -3   3        0.36        1.90      0.42 o 
   7  -3   3       40.36       47.77      3.04 o 
   8  -3   3      514.69      539.37      6.99 o 
   9  -3   3        0.27       -0.36      1.33 o 
  10  -3   3       30.32       31.29      1.63 o 
  11  -3   3       34.33       41.37      1.95 o 
 -11  -2   3       21.35       25.02      1.86 o 
 -10  -2   3       14.63       13.85      1.76 o 
  -9  -2   3       21.44       21.44      1.50 o 
  -8  -2   3      188.86      182.71      3.88 o 
  -7  -2   3       33.54       28.67      1.12 o 
  -6  -2   3      343.30      344.05      3.77 o 
  -5  -2   3      177.78      206.76      2.35 o 
  -4  -2   3      638.44      690.28      5.63 o 
  -3  -2   3       22.44       10.81      0.64 o 
  -2  -2   3      107.23      101.87      1.34 o 
  -1  -2   3     1381.95     1387.68      9.83 o 
   0  -2   3       74.22       80.22      1.31 o 
   1  -2   3      504.55      497.23      3.70 o 
   2  -2   3      590.60      751.34      6.77 o 
   3  -2   3     1394.02     1489.17     12.64 o 
   4  -2   3     1441.76     1631.04     14.18 o 
   5  -2   3      780.08      791.38      7.25 o 
   6  -2   3      107.32      122.51      1.90 o 
   7  -2   3      302.69      298.07      4.30 o 
   8  -2   3       78.82       79.30      1.97 o 
   9  -2   3        2.64        2.52      0.66 o 
  10  -2   3       17.04       18.17      1.30 o 
  11  -2   3        1.42        2.93      0.98 o 
 -11  -1   3        0.18        0.73      0.91 o 
 -10  -1   3        1.42       -0.41      2.88 o 
  -9  -1   3       26.84       28.71      4.47 o 
  -8  -1   3        8.64        8.68      1.93 o 
  -7  -1   3        0.67        0.33      1.12 o 
  -6  -1   3      299.74      290.13      6.38 o 
  -5  -1   3        0.11        0.25      0.43 o 
  -4  -1   3        0.52        1.69      0.35 o 
  -3  -1   3        4.01        3.50      0.36 o 
  -2  -1   3     3800.80     3822.74     32.38 o 
  -1  -1   3       20.65       14.88      0.38 o 
   0  -1   3      484.89      535.59      8.14 o 
   1  -1   3     1988.47     1978.05     12.85 o 
   2  -1   3     1359.76     1459.14     11.50 o 
   3  -1   3      627.43      647.97      5.77 o 
   4  -1   3      270.25      280.65      2.67 o 
   5  -1   3       40.46       45.79      1.04 o 
   6  -1   3      312.74      314.05      3.61 o 
   7  -1   3       67.08       67.01      1.65 o 
   8  -1   3        0.02        0.18      0.53 o 
   9  -1   3        0.07        0.41      0.63 o 
  10  -1   3        5.56        5.31      1.16 o 
  11  -1   3        4.05        2.24      1.13 o 
 -10   0   3       13.52       10.32      4.19 o 
  -9   0   3      101.20      112.30      6.41 o 
  -8   0   3       54.45       58.36      2.96 o 
  -7   0   3       11.61        9.22      1.19 o 
  -6   0   3       92.72       78.65      2.71 o 
  -5   0   3      134.77      145.94      2.87 o 
  -4   0   3       21.93       32.11      1.43 o 
  -3   0   3      258.15      292.44      3.76 o 
  -2   0   3       56.29       62.39      0.84 o 
  -1   0   3        0.00        0.17      0.20 o 
   0   0   3       23.11       22.02      0.71 o 
   1   0   3        0.18       -0.26      0.13 o 
   2   0   3        0.31       -0.09      0.20 o 
   3   0   3      346.20      375.94      3.37 o 
   4   0   3        0.08        0.03      0.23 o 
   5   0   3       86.40       90.31      1.36 o 
   6   0   3      947.40      934.68      8.47 o 
   7   0   3       30.50       29.62      1.81 o 
   8   0   3        8.03        9.33      0.92 o 
   9   0   3       15.67       14.99      2.50 o 
  10   0   3        0.43        1.50      1.08 o 
  11   0   3        0.21        1.42      1.09 o 
 -10   1   3       13.44       18.95      4.78 o 
  -9   1   3      159.31      166.55      7.68 o 
  -8   1   3       17.15       22.70      2.40 o 
  -7   1   3       19.43       28.48      1.75 o 
  -6   1   3      177.75      197.04      3.91 o 
  -5   1   3      225.12      258.36      3.80 o 
  -4   1   3      168.26      197.48      3.21 o 
  -3   1   3      216.56      254.32      2.82 o 
  -2   1   3     1200.93     1224.35     10.58 o 
  -1   1   3      738.59      695.21      4.52 o 
   0   1   3       41.01       37.14      0.68 o 
   1   1   3      601.21      585.55      4.44 o 
   2   1   3      159.28      156.74      1.71 o 
   3   1   3       18.80       16.38      0.49 o 
   4   1   3       15.47       16.24      0.63 o 
   5   1   3       25.03       20.57      0.79 o 
   6   1   3      165.78      158.96      2.49 o 
   7   1   3      346.43      333.17      4.52 o 
   8   1   3        2.61        2.60      0.82 o 
   9   1   3       69.40       69.64      3.00 o 
  10   1   3       12.72        7.38      1.41 o 
  11   1   3       54.00       49.68      2.76 o 
 -10   2   3        0.67        0.47      3.35 o 
  -9   2   3        0.15        1.84      1.92 o 
  -8   2   3        2.42        1.51      1.26 o 
  -7   2   3       18.22       20.12      2.12 o 
  -6   2   3      142.74      146.68      2.46 o 
  -5   2   3       58.30       59.97      1.07 o 
  -4   2   3      961.46     1037.50      8.16 o 
  -3   2   3        0.35        2.37      0.29 o 
  -2   2   3      134.74      119.92      1.49 o 
  -1   2   3      253.56      257.55      2.15 o 
   0   2   3      444.22      496.11      4.16 o 
   1   2   3      222.63      226.67      1.97 o 
   2   2   3      368.48      365.39      3.20 o 
   3   2   3       32.57       33.63      0.87 o 
   4   2   3      249.23      249.49      2.81 o 
   5   2   3      108.95      114.68      3.66 o 
   6   2   3      192.93      192.87      3.25 o 
   7   2   3      799.82      784.16     11.69 o 
   8   2   3        3.57        5.74      0.94 o 
   9   2   3        9.63        8.16      1.45 o 
  10   2   3        0.25       -0.47      1.04 o 
 -10   3   3        0.52        1.02      1.37 o 
  -9   3   3        3.48        3.63      0.74 o 
  -8   3   3        6.24        7.38      0.95 o 
  -7   3   3        0.00       -0.19      0.41 o 
  -6   3   3       74.33       92.23      1.68 o 
  -5   3   3       21.74       26.67      0.88 o 
  -4   3   3      447.34      496.01      4.19 o 
  -3   3   3      461.32      490.27      3.74 o 
  -2   3   3       81.86       82.56      0.94 o 
  -1   3   3      344.96      336.89      2.83 o 
   0   3   3      398.20      423.08      3.54 o 
   1   3   3      616.43      719.79      4.84 o 
   2   3   3      477.40      512.43      4.27 o 
   3   3   3      174.35      193.15      2.55 o 
   4   3   3       72.16       68.76      1.95 o 
   5   3   3        3.99        1.83      0.96 o 
   6   3   3      689.42      698.72      9.43 o 
   7   3   3        2.01        2.01      0.79 o 
   8   3   3        9.32        9.54      1.35 o 
   9   3   3       27.33       25.04      2.21 o 
  10   3   3       16.73       14.62      2.10 o 
 -12   4   3        0.05       -0.50      0.95 o 
 -11   4   3        6.98        6.13      1.16 o 
 -10   4   3        0.03        1.31      0.81 o 
  -9   4   3       43.69       49.11      1.95 o 
  -8   4   3       42.73       45.77      1.83 o 
  -7   4   3        6.05        5.59      0.79 o 
  -6   4   3       83.43       84.22      2.08 o 
  -5   4   3      138.98      158.24      2.60 o 
  -4   4   3     1280.80     1385.05     12.12 o 
  -3   4   3      230.25      273.23      2.85 o 
  -2   4   3       11.27       11.60      0.45 o 
  -1   4   3      514.24      557.16      4.55 o 
   0   4   3      175.94      169.50      2.01 o 
   1   4   3        0.33        0.45      0.23 o 
   2   4   3       53.98       47.40      0.85 o 
   3   4   3        9.39       14.96      0.81 o 
   4   4   3        9.03        6.43      0.88 o 
   5   4   3        1.25        3.13      1.28 o 
   6   4   3        5.45        3.73      1.00 o 
   7   4   3      170.45      160.39      4.06 o 
   8   4   3        0.48        0.70      0.96 o 
   9   4   3        0.41        0.46      1.19 o 
  10   4   3       55.67       56.65      6.50 o 
 -11   5   3       11.07        8.97      2.24 o 
 -10   5   3       70.92       79.41      5.23 o 
  -9   5   3        1.16        1.23      0.82 o 
  -8   5   3      207.87      216.05      4.42 o 
  -7   5   3      550.41      571.63      8.18 o 
  -6   5   3       43.16       42.35      1.65 o 
  -5   5   3       52.20       56.46      2.39 o 
  -4   5   3      251.32      257.75      3.84 o 
  -3   5   3       67.18       81.23      1.49 o 
  -2   5   3      127.71      117.61      1.46 o 
  -1   5   3      336.56      383.74      3.60 o 
   0   5   3      573.21      629.98      5.08 o 
   1   5   3       35.28       43.86      0.92 o 
   2   5   3      255.25      251.02      3.08 o 
   3   5   3       38.93       40.64      1.60 o 
   4   5   3       24.54       27.41      1.72 o 
   5   5   3       38.41       37.66      2.12 o 
   6   5   3      106.54      104.90      3.41 o 
   7   5   3      300.14      288.12      6.13 o 
   8   5   3        9.37        4.86      1.51 o 
   9   5   3        0.49       -0.05      1.21 o 
 -11   6   3       32.33       30.88      2.20 o 
 -10   6   3       23.28       25.68      2.51 o 
  -9   6   3       36.34       33.48      2.85 o 
  -8   6   3        2.92        3.29      1.00 o 
  -7   6   3       42.77       38.86      2.04 o 
  -6   6   3        0.87        1.62      0.88 o 
  -5   6   3       25.34       23.87      3.06 o 
  -4   6   3       74.30       67.07      2.11 o 
  -3   6   3      354.07      338.46      3.75 o 
  -2   6   3      172.39      165.10      1.95 o 
  -1   6   3        1.70        0.45      0.33 o 
   0   6   3      948.25      936.34      6.70 o 
   1   6   3      385.39      386.80      3.98 o 
   2   6   3        2.98        3.69      0.58 o 
   3   6   3      320.73      299.75      4.79 o 
   4   6   3      104.39       89.55      3.60 o 
   5   6   3      107.98      107.70      4.07 o 
   6   6   3       45.58       40.96      2.53 o 
   7   6   3       78.02       73.83      3.54 o 
   8   6   3       12.11       11.57      2.79 o 
   9   6   3        0.22        1.13      1.43 o 
 -11   7   3        6.81        5.36      2.27 o 
 -10   7   3        0.53        1.57      1.81 o 
  -9   7   3       22.87       25.01      2.32 o 
  -8   7   3        0.58        0.34      0.88 o 
  -7   7   3       23.66       22.71      1.81 o 
  -6   7   3        0.02        0.33      1.05 o 
  -5   7   3       68.52       71.90      2.63 o 
  -4   7   3       71.28       70.90      2.42 o 
  -3   7   3        0.28        1.71      0.57 o 
  -2   7   3        0.09        0.60      0.54 o 
  -1   7   3      513.39      476.83      4.91 o 
   0   7   3        1.42        7.42      0.77 o 
   1   7   3      312.07      282.39      4.04 o 
   2   7   3       52.44       40.67      1.70 o 
   3   7   3       45.91       36.08      1.85 o 
   4   7   3        7.71        8.64      1.42 o 
   5   7   3       81.00       75.63      3.66 o 
   6   7   3       25.45       23.56      2.26 o 
   7   7   3       26.54       27.60      4.52 o 
   8   7   3        5.53        2.61      1.59 o 
 -11   8   3       10.43        5.75      1.65 o 
 -10   8   3        0.32        1.63      1.77 o 
  -9   8   3      217.88      227.47      5.99 o 
  -8   8   3        0.90        1.67      1.07 o 
  -7   8   3        6.34        6.68      1.36 o 
  -6   8   3       61.05       61.90      2.73 o 
  -5   8   3       21.07       20.59      2.14 o 
  -4   8   3      460.52      436.63      6.23 o 
  -3   8   3      230.09      214.71      4.18 o 
  -2   8   3      245.46      209.18      3.43 o 
  -1   8   3        0.86        0.90      1.09 o 
   0   8   3      280.66      255.92      8.61 o 
   1   8   3      125.85      142.73      2.93 o 
   2   8   3       13.91       13.63      2.27 o 
   3   8   3        0.09        0.71      0.92 o 
   4   8   3       24.61       16.32      2.28 o 
   5   8   3       55.94       59.35      3.30 o 
   6   8   3       19.41       18.28      2.52 o 
   7   8   3       81.54       80.96      6.78 o 
   8   8   3       16.73       16.98      2.67 o 
 -10   9   3        3.44        3.09      1.46 o 
  -9   9   3       67.71       65.62      6.00 o 
  -8   9   3       31.87       28.94      2.54 o 
  -7   9   3       18.67       18.82      2.88 o 
  -6   9   3      145.32      135.18      4.24 o 
  -5   9   3        1.43        3.34      2.13 o 
  -4   9   3       57.67       49.47      2.60 o 
  -3   9   3      161.27      154.53      3.84 o 
  -2   9   3       47.45       45.11      2.64 o 
  -1   9   3        0.06        1.70      1.31 o 
   0   9   3       83.46       81.30      3.33 o 
   1   9   3       31.51       30.28      2.11 o 
   2   9   3        0.04        2.28      1.07 o 
   3   9   3        2.87        4.59      1.26 o 
   4   9   3        5.92        4.98      1.56 o 
   5   9   3       14.92       14.69      2.45 o 
   6   9   3       12.01       13.78      2.14 o 
   7   9   3       51.35       52.82      3.40 o 
 -10  10   3        1.45        2.05      1.64 o 
  -9  10   3       28.08       31.83      4.92 o 
  -8  10   3       10.72       10.81      1.94 o 
  -7  10   3        0.25        1.84      1.76 o 
  -6  10   3        0.74        1.30      1.17 o 
  -5  10   3        6.08        4.43      1.31 o 
  -4  10   3        0.19       -0.41      2.22 o 
  -3  10   3       68.78       61.57      3.41 o 
  -2  10   3        3.00       -0.75      1.18 o 
  -1  10   3       50.43       50.15      3.32 o 
   0  10   3      112.99      115.43      6.59 o 
   1  10   3       22.09       19.13      3.34 o 
   2  10   3        6.58        2.57      1.86 o 
   3  10   3        0.00        1.18      1.02 o 
   4  10   3        1.33        0.27      1.13 o 
   5  10   3       53.84       51.44      3.02 o 
   6  10   3        1.02        2.52      1.49 o 
  -9  11   3        9.58       11.14      3.25 o 
  -8  11   3       35.62       34.56      3.12 o 
  -7  11   3        2.19        3.54      1.62 o 
  -6  11   3       11.86       13.65      2.53 o 
  -5  11   3      193.16      204.33      5.09 o 
  -4  11   3        0.44        0.13      1.12 o 
  -3  11   3        2.67        3.40      1.78 o 
  -2  11   3       27.55       29.85      2.72 o 
  -1  11   3        0.02       -2.25      1.37 o 
   0  11   3       84.25       86.23      4.38 o 
   1  11   3      103.78       95.70      5.56 o 
   2  11   3        0.16        6.45      2.53 o 
   3  11   3       16.93       17.00     11.29 o 
   4  11   3        3.07       13.38      4.21 o 
   5  11   3        0.28       -0.27      2.10 o 
  -8  12   3        4.68        3.07      1.76 o 
  -7  12   3        1.84        0.28      1.60 o 
  -6  12   3       47.00       41.92      4.29 o 
  -5  12   3       63.40       65.79      3.52 o 
  -4  12   3       34.59       33.11      3.53 o 
  -3  12   3        6.99        2.08      2.14 o 
  -2  12   3        8.45       13.04      3.53 o 
  -1  12   3       17.22       19.19      2.70 o 
   0  12   3       65.35       73.18      4.19 o 
   1  12   3      155.00      149.08      9.29 o 
   2  12   3        0.40       -4.35      2.91 o 
   4  12   3        2.19       -7.94      3.97 o 
  -7  13   3       13.22       13.96      2.62 o 
  -6  13   3        4.47        2.20      3.10 o 
  -5  13   3       38.98       39.59      4.92 o 
  -4  13   3       15.75       20.92      3.68 o 
  -3  13   3        4.39        6.79      2.59 o 
  -2  13   3        1.34        4.23      2.31 o 
  -1  13   3        5.15        5.37      2.53 o 
   0  13   3       30.85       32.33      5.16 o 
   1  13   3        0.19        0.63      3.31 o 
   2  13   3        9.22       25.20      5.19 o 
  -5  14   3       24.72       25.08      4.21 o 
  -4  14   3       10.91        7.49      3.18 o 
  -3  14   3       12.89       15.84      3.48 o 
  -2  14   3        0.16       -0.51      2.28 o 
  -1  14   3       76.32       93.62     15.38 o 
   0  14   3        2.21        1.53      3.28 o 
  -2 -15   4       80.99       99.59      8.13 o 
  -1 -15   4        0.03       -0.44      3.19 o 
   0 -15   4        5.68        5.69      3.47 o 
   1 -15   4       36.99       45.37      5.57 o 
   2 -15   4        2.35        2.31      3.28 o 
   3 -15   4        9.28        8.25      3.72 o 
   4 -15   4        4.04        0.78      3.56 o 
   5 -15   4        4.04        5.53      3.25 o 
  -3 -14   4       29.14       55.75      6.82 o 
  -2 -14   4        9.94       12.16      4.10 o 
  -1 -14   4       91.62       98.62      7.63 o 
   0 -14   4        0.09        1.75      1.89 o 
   1 -14   4       75.23       74.07      6.55 o 
   2 -14   4        5.53        7.32      3.53 o 
   3 -14   4        7.87       -2.72      2.85 o 
   4 -14   4       44.48       40.77      4.54 o 
   5 -14   4        9.64       10.23      3.23 o 
   6 -14   4       69.31       74.68      4.50 o 
   7 -14   4       22.70       22.12      8.06 o 
  -5 -13   4        2.11        1.22      5.00 o 
  -4 -13   4       20.45       23.76     10.93 o 
  -3 -13   4       38.06       43.56      6.13 o 
  -2 -13   4       19.82       15.54      4.31 o 
  -1 -13   4      103.16       95.46      7.32 o 
   0 -13   4       25.78       27.21      3.20 o 
   1 -13   4        4.13        2.90      1.63 o 
   2 -13   4       65.06       58.55      4.07 o 
   3 -13   4        8.86        8.04      2.08 o 
   4 -13   4       32.25       39.13      3.77 o 
   5 -13   4        1.01        0.34      1.29 o 
   6 -13   4        0.02        0.70      1.52 o 
   7 -13   4        0.01        0.20      1.50 o 
   8 -13   4       26.99       24.99      4.28 o 
  -6 -12   4       89.33      104.43      5.81 o 
  -5 -12   4       16.84       19.71      3.13 o 
  -4 -12   4       38.00       52.10      3.48 o 
  -3 -12   4        8.60       11.76      3.69 o 
  -2 -12   4       59.49       70.34      5.04 o 
  -1 -12   4       50.64       50.84      4.52 o 
   0 -12   4        8.05        9.24      1.70 o 
   1 -12   4        0.97       -1.30      1.49 o 
   2 -12   4        6.48        6.60      1.28 o 
   3 -12   4        6.67        7.99      1.82 o 
   4 -12   4        0.02        2.00      1.01 o 
   5 -12   4        1.10        1.01      1.23 o 
   6 -12   4       12.61       12.10      2.16 o 
   7 -12   4        2.66        0.91      1.37 o 
   8 -12   4        1.54        0.25      1.43 o 
   9 -12   4        7.14        5.23      1.87 o 
  -7 -11   4       12.87        8.86      2.45 o 
  -6 -11   4        9.20       10.47      2.47 o 
  -5 -11   4      188.27      209.62      7.07 o 
  -4 -11   4        2.88        5.84      1.84 o 
  -3 -11   4        8.66        8.71      1.69 o 
  -2 -11   4       34.75       29.66      5.08 o 
  -1 -11   4       13.83       13.43      2.06 o 
   0 -11   4        0.03        1.86      1.07 o 
   1 -11   4       43.00       47.65      2.33 o 
   2 -11   4       74.84       78.10      2.76 o 
   3 -11   4       23.65       20.79      1.65 o 
   4 -11   4      121.80      128.78      3.85 o 
   5 -11   4       54.45       50.42      4.04 o 
   6 -11   4        5.49        5.29      1.42 o 
   7 -11   4       29.78       24.70      4.92 o 
   8 -11   4        1.05        0.70      1.23 o 
   9 -11   4        3.54        2.91      1.47 o 
  -8 -10   4        7.16        5.94      2.16 o 
  -7 -10   4       14.50       14.95      2.74 o 
  -6 -10   4       43.82       43.84      3.51 o 
  -5 -10   4       21.02       18.12      2.82 o 
  -4 -10   4        4.06        6.37      1.43 o 
  -3 -10   4       69.71       77.76      3.25 o 
  -2 -10   4       10.40       14.26      2.14 o 
  -1 -10   4       67.55       58.57      2.63 o 
   0 -10   4      276.47      246.56      4.86 o 
   1 -10   4       37.32       29.11      2.19 o 
   2 -10   4      234.42      227.62      3.58 o 
   3 -10   4       28.62       31.79      1.65 o 
   4 -10   4       87.12       87.88      2.69 o 
   5 -10   4       35.41       30.06      2.02 o 
   6 -10   4        5.27        3.11      1.05 o 
   7 -10   4        9.82        9.87      1.61 o 
   8 -10   4       56.12       55.59      3.25 o 
   9 -10   4        7.21        5.75      1.70 o 
  10 -10   4       25.63       22.38      4.73 o 
  -8  -9   4        2.71        3.36      1.70 o 
  -7  -9   4        7.09        5.23      1.83 o 
  -6  -9   4        0.46       -0.63      1.22 o 
  -5  -9   4       11.80        5.49      1.58 o 
  -4  -9   4       41.38       35.47      2.75 o 
  -3  -9   4        1.27        2.76      0.97 o 
  -2  -9   4        6.11        1.36      0.84 o 
  -1  -9   4      131.06      121.77      2.66 o 
   0  -9   4      186.55      154.64      3.54 o 
   1  -9   4        3.58        2.83      0.81 o 
   2  -9   4      204.30      203.23      3.11 o 
   3  -9   4        5.66        5.14      0.85 o 
   4  -9   4        0.00       -0.19      0.80 o 
   5  -9   4       62.37       60.74      2.50 o 
   6  -9   4       11.23        5.82      1.44 o 
   7  -9   4        0.58        1.18      0.91 o 
   8  -9   4       19.91       24.02      2.12 o 
   9  -9   4        2.59        3.54      1.37 o 
  10  -9   4       40.05       42.57      6.07 o 
  -9  -8   4        0.61       -1.23      1.37 o 
  -8  -8   4        0.01       -0.01      1.34 o 
  -7  -8   4        3.46        3.18      1.41 o 
  -6  -8   4        5.11        3.30      1.34 o 
  -5  -8   4      153.35      143.06      7.29 o 
  -4  -8   4       76.11       71.71      2.89 o 
  -3  -8   4        3.39        0.91      0.78 o 
  -2  -8   4      302.60      286.95      3.75 o 
  -1  -8   4      358.98      341.66      3.97 o 
   0  -8   4      191.74      177.97      2.31 o 
   1  -8   4      180.55      182.12      2.52 o 
   2  -8   4        4.45        5.13      0.66 o 
   3  -8   4       32.79       31.28      1.29 o 
   4  -8   4      244.77      255.96      4.36 o 
   5  -8   4       26.25       26.30      1.63 o 
   6  -8   4       51.50       47.85      2.25 o 
   7  -8   4       64.27       61.95      2.45 o 
   8  -8   4        1.00        1.10      0.95 o 
   9  -8   4       20.35       20.49      1.88 o 
  10  -8   4        3.29        1.96      1.31 o 
  -9  -7   4       48.51       49.43      3.49 o 
  -8  -7   4       35.85       29.81      2.56 o 
  -7  -7   4       30.10       24.78      2.15 o 
  -6  -7   4       39.76       38.20      2.60 o 
  -5  -7   4       11.44        9.96      1.41 o 
  -4  -7   4        5.54        5.65      1.00 o 
  -3  -7   4       90.26       88.48      2.35 o 
  -2  -7   4      194.83      209.68      2.68 o 
  -1  -7   4       56.68       65.43      1.24 o 
   0  -7   4       42.58       43.57      1.05 o 
   1  -7   4      172.80      181.22      2.07 o 
   2  -7   4       27.83       25.41      0.87 o 
   3  -7   4       72.78       85.35      1.73 o 
   4  -7   4        4.44        4.51      0.74 o 
   5  -7   4      135.42      119.36      2.74 o 
   6  -7   4       35.26       37.84      1.82 o 
   7  -7   4        1.94        2.75      0.86 o 
   8  -7   4        3.23        3.52      1.02 o 
   9  -7   4        0.12        0.12      0.88 o 
  10  -7   4        1.36        0.88      1.01 o 
  11  -7   4       18.89       22.72      2.46 o 
 -10  -6   4       68.87       64.70      3.65 o 
  -9  -6   4       13.13        9.62      1.65 o 
  -8  -6   4       42.43       36.48      2.31 o 
  -7  -6   4        5.35        5.23      1.23 o 
  -6  -6   4       29.69       27.65      2.08 o 
  -5  -6   4        3.59        2.48      0.89 o 
  -4  -6   4        2.75        4.13      1.21 o 
  -3  -6   4      191.76      169.73      2.82 o 
  -2  -6   4      100.25      112.40      1.50 o 
  -1  -6   4       93.07      104.27      1.38 o 
   0  -6   4       66.76       68.21      1.21 o 
   1  -6   4       45.48       51.74      0.98 o 
   2  -6   4        0.24        0.56      0.23 o 
   3  -6   4       44.87       48.80      1.16 o 
   4  -6   4      494.94      484.82      5.93 o 
   5  -6   4      518.49      515.23      6.35 o 
   6  -6   4      122.68      122.27      2.92 o 
   7  -6   4       20.33       21.63      1.67 o 
   8  -6   4       92.36       97.42      2.80 o 
   9  -6   4       25.82       24.41      1.70 o 
  10  -6   4        4.18        5.08      1.20 o 
  11  -6   4       15.39       16.16      2.92 o 
 -10  -5   4        8.86        7.04      1.80 o 
  -9  -5   4        2.68        3.25      1.08 o 
  -8  -5   4        0.00       -0.41      0.88 o 
  -7  -5   4        1.48        1.23      0.98 o 
  -6  -5   4       23.14       26.74      1.74 o 
  -5  -5   4        2.87        2.47      0.69 o 
  -4  -5   4      326.62      317.52      4.88 o 
  -3  -5   4      945.92      948.88      8.37 o 
  -2  -5   4        2.01        3.22      0.29 o 
  -1  -5   4        4.42       18.25      1.53 o 
   0  -5   4      226.00      245.76      2.34 o 
   1  -5   4     1418.23     1575.79      9.61 o 
   2  -5   4      109.78      121.79      1.28 o 
   3  -5   4        0.95        1.90      0.31 o 
   4  -5   4      178.46      183.33      2.45 o 
   5  -5   4      122.92      128.43      2.50 o 
   6  -5   4        3.45        2.58      0.65 o 
   7  -5   4        8.35        9.20      0.98 o 
   8  -5   4       94.96      100.54      2.68 o 
   9  -5   4      131.70      130.71      3.34 o 
  10  -5   4        7.93        7.96      1.29 o 
  11  -5   4      171.39      175.91      4.44 o 
 -11  -4   4        3.03        1.50      1.47 o 
 -10  -4   4       97.14       94.47      5.00 o 
  -9  -4   4       43.06       40.88      2.23 o 
  -8  -4   4      452.27      440.08      6.87 o 
  -7  -4   4      119.24      114.92      4.68 o 
  -6  -4   4       59.72       60.54      2.92 o 
  -5  -4   4       69.13       68.25      1.95 o 
  -4  -4   4      416.42      442.48      4.83 o 
  -3  -4   4      633.80      678.12      5.71 o 
  -2  -4   4     2278.16     2327.31     14.91 o 
  -1  -4   4      587.87      631.58      4.73 o 
   0  -4   4       10.85       14.26      0.49 o 
   1  -4   4       48.33       49.34      0.85 o 
   2  -4   4       21.62       19.44      0.48 o 
   3  -4   4       24.38       25.59      0.95 o 
   4  -4   4      170.88      194.18      2.20 o 
   5  -4   4       16.59       14.44      0.70 o 
   6  -4   4      104.05      115.47      2.14 o 
   7  -4   4      212.79      215.05      3.74 o 
   8  -4   4      111.31      109.95      3.89 o 
   9  -4   4      108.66      112.48      3.03 o 
  10  -4   4       85.32       81.66      2.79 o 
  11  -4   4       59.96       61.22      2.96 o 
 -11  -3   4        2.73        2.76      1.41 o 
 -10  -3   4       31.29       34.38      2.49 o 
  -9  -3   4        7.90        8.03      1.21 o 
  -8  -3   4        1.42        3.40      0.78 o 
  -7  -3   4       43.12       43.94      1.91 o 
  -6  -3   4      170.03      181.62      3.30 o 
  -5  -3   4        1.89        1.00      0.39 o 
  -4  -3   4      516.11      557.91      5.16 o 
  -3  -3   4      418.34      444.30      4.16 o 
  -2  -3   4        0.51        0.19      0.17 o 
  -1  -3   4       22.38       28.90      0.62 o 
   0  -3   4      300.00      290.06      2.46 o 
   1  -3   4      136.88      122.43      1.36 o 
   2  -3   4     1421.26     1540.77     10.57 o 
   3  -3   4      827.43      919.37      6.83 o 
   4  -3   4      191.54      233.48      2.37 o 
   5  -3   4      271.64      268.99      3.22 o 
   6  -3   4      738.40      778.79      7.80 o 
   7  -3   4       59.70       60.69      1.61 o 
   8  -3   4       72.96       75.42      2.82 o 
   9  -3   4       49.25       44.06      3.20 o 
  10  -3   4       47.51       45.28      2.10 o 
  11  -3   4        0.35        1.07      1.02 o 
 -11  -2   4        0.07        0.01      1.13 o 
 -10  -2   4      116.88      125.53      5.44 o 
  -9  -2   4        0.10        2.25      1.17 o 
  -8  -2   4       34.83       34.82      1.59 o 
  -7  -2   4       43.94       34.22      2.63 o 
  -6  -2   4      120.33      106.48      2.03 o 
  -5  -2   4      161.52      155.55      2.22 o 
  -4  -2   4      585.75      613.75      6.94 o 
  -3  -2   4      421.82      440.12      4.26 o 
  -2  -2   4      379.66      410.74      4.07 o 
  -1  -2   4       32.39       31.71      0.66 o 
   0  -2   4     1691.95     1730.95     11.55 o 
   1  -2   4     1192.94     1249.00      8.13 o 
   2  -2   4      167.22      177.48      2.25 o 
   3  -2   4      496.11      509.43      4.07 o 
   4  -2   4      228.62      249.53      2.70 o 
   5  -2   4      352.27      371.43      3.67 o 
   6  -2   4      161.27      170.35      2.39 o 
   7  -2   4        0.03        1.04      0.63 o 
   8  -2   4        0.06       -0.48      1.18 o 
   9  -2   4        1.69        0.53      0.69 o 
  10  -2   4       24.92       24.57      1.66 o 
  11  -2   4        2.67        3.09      1.11 o 
 -11  -1   4        8.40        8.81      2.07 o 
 -10  -1   4        0.86        1.73      0.89 o 
  -9  -1   4        0.12        0.04      0.70 o 
  -8  -1   4       80.24       70.56      1.80 o 
  -7  -1   4      259.47      235.16      3.56 o 
  -6  -1   4      131.79      150.47      2.26 o 
  -5  -1   4       96.33       98.44      1.32 o 
  -4  -1   4     1258.62     1324.52     10.10 o 
  -3  -1   4      261.75      271.44      3.01 o 
  -2  -1   4      728.91      755.09      6.23 o 
  -1  -1   4      527.92      561.22      4.07 o 
   0  -1   4        0.15       -0.07      0.16 o 
   1  -1   4      248.78      250.65      2.07 o 
   2  -1   4      376.00      423.51      3.24 o 
   3  -1   4      724.25      787.92      5.61 o 
   4  -1   4       50.56       61.81      1.15 o 
   5  -1   4       13.74       17.73      0.95 o 
   6  -1   4        0.22        0.42      0.39 o 
   7  -1   4       57.66       59.00      1.63 o 
   8  -1   4       22.39       24.54      1.34 o 
   9  -1   4        0.11        0.26      0.73 o 
  10  -1   4        0.74        3.15      0.98 o 
  11  -1   4       34.62       33.21      2.22 o 
 -11   0   4        5.48        1.16      3.41 o 
 -10   0   4        0.63        2.03      2.85 o 
  -9   0   4        0.01       -1.79      1.82 o 
  -8   0   4      172.21      168.84      4.34 o 
  -7   0   4      124.00      116.73      5.59 o 
  -6   0   4      183.64      179.65      2.77 o 
  -5   0   4       26.18       29.96      0.83 o 
  -4   0   4      165.27      206.73      2.21 o 
  -3   0   4        1.96        2.23      0.24 o 
  -2   0   4      779.77      814.99      6.02 o 
  -1   0   4      465.20      498.47      3.69 o 
   0   0   4      101.32      110.17      1.24 o 
   1   0   4      141.50      111.63      1.19 o 
   2   0   4     1826.24     1966.80     12.13 o 
   3   0   4      721.89      739.70      5.38 o 
   4   0   4      199.14      190.08      1.91 o 
   5   0   4        5.44        6.72      0.59 o 
   6   0   4        5.68        4.92      0.60 o 
   7   0   4        7.90        8.81      0.84 o 
   8   0   4        8.83       11.14      1.07 o 
   9   0   4        4.49        4.45      1.02 o 
  10   0   4       32.30       30.96      2.18 o 
  11   0   4       11.33       11.49      2.67 o 
 -10   1   4        9.95       10.08      3.15 o 
  -9   1   4        8.27        7.21      2.49 o 
  -8   1   4       62.71       65.54      2.46 o 
  -7   1   4       20.15       15.24      1.12 o 
  -6   1   4        4.43        0.84      0.35 o 
  -5   1   4       54.22       60.28      0.99 o 
  -4   1   4     1104.23     1234.10      9.55 o 
  -3   1   4       58.67       75.52      0.89 o 
  -2   1   4       87.63      106.67      1.39 o 
  -1   1   4       81.07       98.03      1.03 o 
   0   1   4      102.92      101.31      1.18 o 
   1   1   4        0.49        0.18      0.16 o 
   2   1   4      184.69      169.59      1.85 o 
   3   1   4        0.07       -0.08      0.24 o 
   4   1   4      266.86      255.69      2.82 o 
   5   1   4       35.46       32.17      1.24 o 
   6   1   4       77.30       75.49      1.91 o 
   7   1   4        6.51        4.14      0.84 o 
   8   1   4        7.18        4.33      0.86 o 
   9   1   4       50.54       48.32      2.53 o 
  10   1   4       24.28       27.47      2.23 o 
 -10   2   4       12.11       10.96      1.04 o 
  -9   2   4       63.88       63.37      2.13 o 
  -8   2   4       95.01       95.01      2.10 o 
  -7   2   4       10.19        4.25      0.55 o 
  -6   2   4       25.60       18.73      0.71 o 
  -5   2   4       14.03       10.51      0.58 o 
  -4   2   4      261.77      239.53      2.34 o 
  -3   2   4      277.46      306.52      3.28 o 
  -2   2   4      872.06      969.13      7.14 o 
  -1   2   4       64.20       65.08      0.95 o 
   0   2   4       65.05       62.55      0.96 o 
   1   2   4      715.40      787.64      5.18 o 
   2   2   4        1.26        2.10      0.35 o 
   3   2   4      476.19      522.82      4.98 o 
   4   2   4      280.46      276.15      4.18 o 
   5   2   4      252.27      251.97      4.07 o 
   6   2   4      211.52      212.55      3.99 o 
   7   2   4        0.02        0.15      0.84 o 
   8   2   4        2.40        2.07      0.85 o 
   9   2   4        5.08        4.11      1.32 o 
  10   2   4        6.35        7.77      1.69 o 
 -11   3   4        7.49        8.42      1.22 o 
 -10   3   4        1.45        2.05      0.86 o 
  -9   3   4       48.92       49.19      1.89 o 
  -8   3   4       12.54       11.06      0.99 o 
  -7   3   4        2.78        2.24      0.60 o 
  -6   3   4      103.94       94.12      2.10 o 
  -5   3   4       74.63       82.33      1.43 o 
  -4   3   4       75.24       65.81      1.03 o 
  -3   3   4     2772.07     3013.10     21.29 o 
  -2   3   4       74.51       81.88      1.01 o 
  -1   3   4      234.60      295.94      2.92 o 
   0   3   4      143.82      137.57      1.72 o 
   1   3   4      418.78      459.69      3.40 o 
   2   3   4      141.12      138.36      1.57 o 
   3   3   4       44.45       46.86      1.17 o 
   4   3   4       26.43       27.82      1.42 o 
   5   3   4      103.09       93.68      2.49 o 
   6   3   4        0.03        0.52      0.78 o 
   7   3   4       63.43       57.96      2.32 o 
   8   3   4        0.30        1.03      0.97 o 
   9   3   4        0.10       -0.13      0.92 o 
  10   3   4       14.54       11.83      2.10 o 
 -11   4   4        3.41        3.64      1.18 o 
 -10   4   4       10.32        9.21      1.28 o 
  -9   4   4       22.20       21.37      1.53 o 
  -8   4   4        3.68        3.69      0.91 o 
  -7   4   4       85.22       91.58      2.61 o 
  -6   4   4      257.04      248.59      4.38 o 
  -5   4   4      544.13      591.58      7.25 o 
  -4   4   4      113.51      122.41      2.53 o 
  -3   4   4      508.96      542.18      4.60 o 
  -2   4   4      182.97      191.73      1.90 o 
  -1   4   4      100.20      110.56      1.54 o 
   0   4   4       30.53       29.04      0.87 o 
   1   4   4        0.03        0.42      0.26 o 
   2   4   4        3.36        3.26      0.36 o 
   3   4   4        0.36        0.54      0.57 o 
   4   4   4       12.03       17.19      1.27 o 
   5   4   4        0.00        0.14      0.96 o 
   6   4   4        3.50        3.74      1.05 o 
   7   4   4      107.94      107.56      3.26 o 
   8   4   4       12.92       11.22      1.66 o 
   9   4   4        5.51        5.73      1.46 o 
  10   4   4        3.71        5.42      1.89 o 
 -11   5   4        0.18        0.14      1.02 o 
 -10   5   4        3.17        2.62      1.29 o 
  -9   5   4        0.01       -0.38      0.84 o 
  -8   5   4        1.33        0.72      0.81 o 
  -7   5   4       70.13       64.56      2.41 o 
  -6   5   4       98.36      101.59      3.34 o 
  -5   5   4       75.50       76.33      2.55 o 
  -4   5   4      230.53      243.71      5.72 o 
  -3   5   4       56.60       58.99      1.05 o 
  -2   5   4        8.60       13.82      0.58 o 
  -1   5   4      161.67      149.42      1.99 o 
   0   5   4       95.12      112.28      1.79 o 
   1   5   4       43.95       43.67      0.95 o 
   2   5   4      316.30      306.20      3.75 o 
   3   5   4      253.62      246.64      4.11 o 
   4   5   4      133.92      133.92      3.68 o 
   5   5   4      445.01      422.77      7.41 o 
   6   5   4      119.03      117.87      3.73 o 
   7   5   4        6.71        4.80      1.48 o 
   8   5   4       22.98       25.20      2.41 o 
   9   5   4       38.31       40.01      2.83 o 
 -11   6   4       63.02       62.60      3.24 o 
 -10   6   4        2.28        3.42      1.58 o 
  -9   6   4        7.06        5.44      1.24 o 
  -8   6   4        0.06       -0.67      0.85 o 
  -7   6   4        8.78        8.39      1.33 o 
  -6   6   4       14.89       15.78      1.50 o 
  -5   6   4       68.11       66.84      2.69 o 
  -4   6   4       64.99       59.36      3.34 o 
  -3   6   4      490.99      517.86      5.64 o 
  -2   6   4       17.26       22.26      0.91 o 
  -1   6   4       70.03       79.91      1.43 o 
   0   6   4        3.67        4.66      0.52 o 
   1   6   4     1121.83     1109.82     11.57 o 
   2   6   4       17.02       23.44      1.30 o 
   3   6   4      238.00      218.69      4.43 o 
   4   6   4       64.81       60.70      2.97 o 
   5   6   4      159.03      151.38      4.44 o 
   6   6   4       43.44       36.49      2.48 o 
   7   6   4      165.89      163.61      6.70 o 
   8   6   4        0.00       -0.15      1.25 o 
   9   6   4       16.18       15.12      2.32 o 
 -11   7   4        3.38        3.41      1.40 o 
 -10   7   4        5.80        4.89      1.41 o 
  -9   7   4       14.96       13.20      1.80 o 
  -8   7   4        5.08        5.75      1.76 o 
  -7   7   4       69.20       63.10      3.19 o 
  -6   7   4        1.27        1.16      2.41 o 
  -5   7   4       43.07       41.40      2.83 o 
  -4   7   4       51.73       54.82      2.69 o 
  -3   7   4      170.40      183.65      3.46 o 
  -2   7   4      118.21       97.69      2.88 o 
  -1   7   4      102.67       91.17      2.39 o 
   0   7   4      179.54      133.22      3.08 o 
   1   7   4      350.04      290.51      4.27 o 
   2   7   4      131.57      119.12      2.80 o 
   3   7   4        8.76        3.23      1.02 o 
   4   7   4        0.03       -0.95      0.99 o 
   5   7   4        0.33        1.53      1.15 o 
   6   7   4      154.52      138.52      5.32 o 
   7   7   4      128.60      137.07      7.72 o 
   8   7   4        0.85        1.62      1.66 o 
 -10   8   4       10.30        8.25      1.71 o 
  -9   8   4      132.84      136.26      4.68 o 
  -8   8   4       10.06       11.83      1.85 o 
  -7   8   4      119.00      121.89      6.40 o 
  -6   8   4       27.30       26.85      3.67 o 
  -5   8   4        5.70        2.83      1.09 o 
  -4   8   4       26.35       20.89      1.76 o 
  -3   8   4        0.32        2.60      0.87 o 
  -2   8   4        6.98        5.13      0.85 o 
  -1   8   4      124.34       98.49      3.16 o 
   0   8   4      310.91      300.85      6.59 o 
   1   8   4       13.81       14.65      3.03 o 
   2   8   4      121.31      108.61      3.10 o 
   3   8   4        1.85       -0.29      1.73 o 
   4   8   4        0.23       -0.17      1.59 o 
   5   8   4       35.38       28.30      2.86 o 
   6   8   4       11.08       11.27      2.23 o 
   7   8   4        1.55       -0.05      2.42 o 
 -10   9   4        2.75        1.86      1.50 o 
  -9   9   4        4.79        2.66      1.47 o 
  -8   9   4        6.63        5.12      1.55 o 
  -7   9   4        3.09        4.84      1.42 o 
  -6   9   4        0.27        0.51      1.00 o 
  -5   9   4       28.07       29.46      4.54 o 
  -4   9   4       11.53        8.99      1.55 o 
  -3   9   4      122.36      122.36      9.31 o 
  -2   9   4       75.09       66.87      6.68 o 
  -1   9   4       11.32       14.81      2.11 o 
   0   9   4       94.41       90.89      5.47 o 
   1   9   4       55.68       54.88      2.79 o 
   2   9   4        2.77       -1.23      2.02 o 
   3   9   4        0.20        1.09      1.08 o 
   4   9   4        2.33        3.17      2.55 o 
   5   9   4        8.19        6.32      1.97 o 
   6   9   4        0.41        0.55      1.69 o 
   7   9   4       50.52       53.65      4.18 o 
  -9  10   4        0.17       -0.40      1.35 o 
  -8  10   4        5.14        2.88      1.56 o 
  -7  10   4        0.04        0.89      1.23 o 
  -6  10   4       16.64       13.60      2.21 o 
  -5  10   4        2.31       -0.18      1.56 o 
  -4  10   4       15.78       15.68      3.27 o 
  -3  10   4        4.11        2.73      2.10 o 
  -2  10   4        5.74        2.15      1.50 o 
  -1  10   4        1.04        1.65      1.58 o 
   0  10   4        0.68       -0.18      1.47 o 
   1  10   4      201.38      200.10      8.35 o 
   2  10   4        1.13       -1.41      1.71 o 
   3  10   4        0.08       -1.33      4.00 o 
   4  10   4       11.24       12.77      2.40 o 
   5  10   4       33.08       38.80      3.86 o 
   6  10   4        2.95        4.94      1.67 o 
  -9  11   4       12.54       10.13      2.70 o 
  -8  11   4        0.01       -0.34      1.42 o 
  -7  11   4       15.13       10.99      2.16 o 
  -6  11   4        2.86        1.13      1.43 o 
  -5  11   4       73.68       91.22      3.52 o 
  -4  11   4        0.00        0.21      1.61 o 
  -3  11   4        1.18        0.00      2.44 o 
  -2  11   4       16.60       18.79      5.93 o 
  -1  11   4        0.23        0.12      1.62 o 
   0  11   4      126.87      122.50      7.47 o 
   1  11   4        5.96        9.54      3.69 o 
   2  11   4        8.08       18.51      4.22 o 
   3  11   4       62.77       99.37      8.13 o 
   4  11   4        7.84        3.28      3.40 o 
   5  11   4       14.33       20.01      7.32 o 
  -8  12   4        0.33       -0.09      1.57 o 
  -7  12   4        8.54        6.59      2.09 o 
  -6  12   4        2.88        1.87      1.66 o 
  -5  12   4       14.73       18.94      3.54 o 
  -4  12   4       20.93       25.90      5.14 o 
  -3  12   4      238.54      238.78      9.09 o 
  -2  12   4        0.01        0.34      2.50 o 
  -1  12   4       49.47       50.68      3.74 o 
   0  12   4       12.30       12.28      2.30 o 
   1  12   4       48.86       51.94      6.13 o 
   3  12   4        3.06        1.13      3.19 o 
  -6  13   4        0.16        0.84      2.59 o 
  -5  13   4       73.70       83.91     10.24 o 
  -4  13   4        3.38        2.97      4.22 o 
  -3  13   4        9.52       10.39      3.99 o 
  -2  13   4        9.28       11.98      2.97 o 
  -1  13   4       10.08       14.90      3.19 o 
   0  13   4        0.01        3.88      3.31 o 
   1  13   4      282.28      326.90     14.88 o 
   2  13   4        0.01        1.91      3.16 o 
  -4  14   4        0.24       -0.22      2.64 o 
  -3  14   4       88.33       99.94      6.39 o 
  -2  14   4        2.68        2.72      2.64 o 
  -1  14   4       82.54      100.74      7.07 o 
  -2 -15   5        0.75       -1.03      3.16 o 
  -1 -15   5       15.33       17.26      4.50 o 
   0 -15   5       10.71        8.88      3.66 o 
   1 -15   5       50.93       58.85      6.10 o 
   2 -15   5       10.66       11.63      4.00 o 
   3 -15   5       74.61       92.58      8.10 o 
   4 -15   5        6.83        7.22      4.16 o 
   5 -15   5        2.67        3.59      2.98 o 
  -4 -14   5       28.34       17.15      4.37 o 
  -3 -14   5       33.57       27.70      5.50 o 
  -2 -14   5       16.00       18.98      4.47 o 
  -1 -14   5       46.92       46.21      5.85 o 
   0 -14   5       86.91      103.73      4.97 o 
   1 -14   5       96.10       98.12      4.88 o 
   2 -14   5        8.56        6.38      3.53 o 
   3 -14   5        9.78       12.48      4.06 o 
   4 -14   5        1.99        2.81      2.63 o 
   5 -14   5       23.52       19.60      3.85 o 
   6 -14   5       12.74       10.16      2.23 o 
   7 -14   5        2.04        1.69      1.80 o 
  -5 -13   5      196.52      232.45     10.69 o 
  -4 -13   5      134.31      167.67      8.94 o 
  -3 -13   5       18.15       31.80      5.07 o 
  -2 -13   5       89.83      115.35      8.32 o 
  -1 -13   5        2.40       10.63      3.38 o 
   0 -13   5       17.40       16.57      2.32 o 
   1 -13   5        2.71        3.82      1.53 o 
   2 -13   5        2.10        3.37      1.90 o 
   3 -13   5       15.46       20.32      2.53 o 
   4 -13   5        5.64        6.10      2.80 o 
   5 -13   5        9.90        7.05      1.70 o 
   6 -13   5       29.88       30.63      3.81 o 
   7 -13   5        2.36        0.87      1.55 o 
   8 -13   5        8.23        7.79      2.10 o 
  -6 -12   5        5.36        0.39      2.44 o 
  -5 -12   5       16.07       11.50      2.59 o 
  -4 -12   5       15.81       13.78      4.29 o 
  -3 -12   5      122.30      139.70      8.94 o 
  -2 -12   5        6.63       10.28      7.10 o 
  -1 -12   5        6.48        5.04      2.17 o 
   0 -12   5        0.28        2.28      1.28 o 
   1 -12   5       23.85       21.58      2.96 o 
   2 -12   5       38.74       37.87      2.80 o 
   3 -12   5        8.34       10.88      2.40 o 
   4 -12   5      112.42      111.33      3.40 o 
   5 -12   5        1.79        3.47      1.60 o 
   6 -12   5       17.58       14.46      2.15 o 
   7 -12   5       26.97       27.04      2.77 o 
   8 -12   5       20.36       20.84      4.67 o 
  -7 -11   5       29.99       31.09      3.53 o 
  -6 -11   5        0.25       -0.34      1.79 o 
  -5 -11   5       57.07       56.34      9.99 o 
  -4 -11   5        6.50        8.09      1.88 o 
  -3 -11   5        2.79        5.33      2.76 o 
  -2 -11   5        0.05        2.89      2.14 o 
  -1 -11   5      212.42      225.65      5.42 o 
   0 -11   5       90.88       88.14      3.36 o 
   1 -11   5       28.03       20.59      1.93 o 
   2 -11   5      134.35      127.08      3.42 o 
   3 -11   5       76.26       70.38      3.06 o 
   4 -11   5      206.17      206.44      4.41 o 
   5 -11   5       44.48       47.63      2.58 o 
   6 -11   5       26.12       25.05      2.09 o 
   7 -11   5        1.65        1.31      1.24 o 
   8 -11   5        4.95        4.09      1.50 o 
   9 -11   5        1.36        1.05      1.35 o 
  -8 -10   5       29.75       33.33      3.69 o 
  -7 -10   5        0.03        1.50      1.70 o 
  -6 -10   5       10.01       12.31      2.58 o 
  -5 -10   5       90.55       82.22      4.71 o 
  -4 -10   5       62.11       59.45      3.05 o 
  -3 -10   5       54.74       56.36      2.63 o 
  -2 -10   5      149.23      142.36      3.83 o 
  -1 -10   5       32.58       36.13      3.09 o 
   0 -10   5       58.07       43.25      2.37 o 
   1 -10   5       20.04       18.71      1.99 o 
   2 -10   5      104.28       93.81      2.22 o 
   3 -10   5       79.77       83.30      2.44 o 
   4 -10   5       38.70       37.97      1.95 o 
   5 -10   5        0.25        1.29      0.89 o 
   6 -10   5       43.98       38.36      2.45 o 
   7 -10   5        4.71        3.57      1.24 o 
   8 -10   5       40.93       38.21      2.80 o 
   9 -10   5        0.68        1.22      1.26 o 
  10 -10   5       10.99       11.62      1.99 o 
  -8  -9   5        0.40        1.64      1.63 o 
  -7  -9   5       18.23       17.73      2.41 o 
  -6  -9   5        0.05        1.40      1.37 o 
  -5  -9   5      166.86      170.85      5.46 o 
  -4  -9   5       15.03       13.72      2.36 o 
  -3  -9   5        8.99        5.79      1.18 o 
  -2  -9   5        4.41        2.50      0.69 o 
  -1  -9   5        2.67        4.43      0.84 o 
   0  -9   5       64.29       56.48      2.16 o 
   1  -9   5       56.78       47.74      2.28 o 
   2  -9   5      288.43      273.55      4.16 o 
   3  -9   5        0.56        0.97      0.67 o 
   4  -9   5        0.00        0.79      0.72 o 
   5  -9   5       36.31       29.07      2.55 o 
   6  -9   5        8.04        5.40      1.06 o 
   7  -9   5        0.06        0.47      0.89 o 
   8  -9   5       36.85       33.04      2.36 o 
   9  -9   5        0.24        0.24      1.12 o 
  10  -9   5        0.03        1.29      1.33 o 
  -9  -8   5        2.32        3.23      1.71 o 
  -8  -8   5        0.18        0.71      1.37 o 
  -7  -8   5        0.20        0.68      1.34 o 
  -6  -8   5        1.71        1.59      1.22 o 
  -5  -8   5        5.15        4.30      1.86 o 
  -4  -8   5       56.31       59.12      3.10 o 
  -3  -8   5       58.77       49.97      1.98 o 
  -2  -8   5        3.72        4.83      0.65 o 
  -1  -8   5      239.95      257.78      3.61 o 
   0  -8   5        0.32        0.51      0.40 o 
   1  -8   5       33.96       32.02      1.17 o 
   2  -8   5       60.47       53.68      1.43 o 
   3  -8   5       49.97       50.26      1.58 o 
   4  -8   5        0.09        0.31      0.57 o 
   5  -8   5       11.07        9.68      1.18 o 
   6  -8   5       24.42       24.03      1.66 o 
   7  -8   5        1.55        1.33      0.98 o 
   8  -8   5      103.86      102.72      3.24 o 
   9  -8   5       26.92       27.45      2.15 o 
  10  -8   5        0.17        0.30      1.09 o 
 -10  -7   5       47.04       54.05      3.05 o 
  -9  -7   5        2.24        3.37      1.47 o 
  -8  -7   5        0.61        1.31      1.26 o 
  -7  -7   5        4.93        2.22      1.52 o 
  -6  -7   5        2.99        2.36      1.21 o 
  -5  -7   5       32.38       33.61      2.28 o 
  -4  -7   5        0.00       -0.66      0.63 o 
  -3  -7   5      209.01      194.72      3.61 o 
  -2  -7   5        0.00        0.87      0.38 o 
  -1  -7   5      176.29      175.92      2.11 o 
   0  -7   5        0.04        0.09      0.30 o 
   1  -7   5      128.37      125.56      1.69 o 
   2  -7   5      255.09      266.22      2.88 o 
   3  -7   5       53.44       47.74      1.42 o 
   4  -7   5       74.47       85.74      2.28 o 
   5  -7   5        5.23        5.83      0.81 o 
   6  -7   5       70.37       74.04      2.45 o 
   7  -7   5       21.05       19.64      1.89 o 
   8  -7   5      197.71      205.39      4.45 o 
   9  -7   5        1.44        2.78      1.60 o 
  10  -7   5        2.65        2.06      1.17 o 
  11  -7   5        1.42        0.51      1.20 o 
 -10  -6   5       15.20       13.03      2.22 o 
  -9  -6   5        7.03        7.50      1.45 o 
  -8  -6   5        1.37        1.60      1.05 o 
  -7  -6   5       11.08        7.05      1.45 o 
  -6  -6   5        3.11        4.09      1.04 o 
  -5  -6   5      216.98      215.58      4.70 o 
  -4  -6   5       26.99       25.14      1.52 o 
  -3  -6   5       49.29       51.99      1.71 o 
  -2  -6   5        6.73        4.34      0.41 o 
  -1  -6   5     1155.31     1230.62      8.00 o 
   0  -6   5       57.13       63.48      1.23 o 
   1  -6   5       77.38       76.75      1.19 o 
   2  -6   5      246.14      266.06      2.73 o 
   3  -6   5      179.98      205.80      2.65 o 
   4  -6   5       35.37       35.44      1.37 o 
   5  -6   5       15.02       11.51      1.23 o 
   6  -6   5        8.43       11.46      1.12 o 
   7  -6   5       55.60       56.95      2.15 o 
   8  -6   5       33.15       36.59      1.88 o 
   9  -6   5      121.50      125.56      3.83 o 
  10  -6   5        6.91        6.24      2.43 o 
  11  -6   5       32.57       33.13      2.34 o 
 -10  -5   5       12.61       10.24      3.06 o 
  -9  -5   5       13.51       15.51      1.53 o 
  -8  -5   5       55.49       55.72      2.91 o 
  -7  -5   5        9.26        7.27      1.27 o 
  -6  -5   5      337.96      328.62      7.11 o 
  -5  -5   5       21.60       20.37      1.34 o 
  -4  -5   5       11.83        9.28      0.98 o 
  -3  -5   5       64.64       50.98      1.26 o 
  -2  -5   5      699.12      771.53      5.34 o 
  -1  -5   5     1084.90     1230.53      8.45 o 
   0  -5   5     2161.05     2259.05     15.19 o 
   1  -5   5      307.01      316.49      2.73 o 
   2  -5   5       26.88       27.85      0.60 o 
   3  -5   5       21.28       23.55      0.81 o 
   4  -5   5        2.43        5.30      0.65 o 
   5  -5   5       33.37       43.50      1.42 o 
   6  -5   5       47.72       49.68      1.58 o 
   7  -5   5        3.88        3.81      0.91 o 
   8  -5   5      135.47      142.38      3.52 o 
   9  -5   5        0.26        1.92      0.89 o 
  10  -5   5      140.90      143.52      4.04 o 
  11  -5   5       57.58       50.49      3.08 o 
 -11  -4   5      127.26      131.47      7.47 o 
 -10  -4   5        7.63        9.81      1.65 o 
  -9  -4   5        7.05        4.95      1.32 o 
  -8  -4   5        0.13        0.86      0.90 o 
  -7  -4   5       37.64       44.61      2.07 o 
  -6  -4   5      102.71      103.28      2.57 o 
  -5  -4   5       20.83       15.69      1.41 o 
  -4  -4   5      578.23      596.68      7.51 o 
  -3  -4   5       66.22       67.08      1.27 o 
  -2  -4   5      325.55      384.54      3.14 o 
  -1  -4   5       72.80      100.49      1.35 o 
   0  -4   5      688.52      730.35      5.43 o 
   1  -4   5      839.25      906.80      5.73 o 
   2  -4   5      321.26      357.17      2.75 o 
   3  -4   5       35.53       42.62      1.11 o 
   4  -4   5      129.69      123.77      1.89 o 
   5  -4   5       42.35       48.20      1.40 o 
   6  -4   5      127.96      128.23      2.49 o 
   7  -4   5        2.00        1.86      0.67 o 
   8  -4   5      601.10      609.37      9.79 o 
   9  -4   5       24.15       26.11      1.79 o 
  10  -4   5      182.37      197.12      4.66 o 
  11  -4   5       28.75       23.26      1.90 o 
 -11  -3   5      141.79      152.81      8.16 o 
 -10  -3   5      106.75      108.81      3.62 o 
  -9  -3   5       32.19       26.61      1.89 o 
  -8  -3   5      313.61      326.98      5.60 o 
  -7  -3   5       48.63       40.49      1.83 o 
  -6  -3   5      287.10      288.72      4.28 o 
  -5  -3   5        2.87        4.11      0.66 o 
  -4  -3   5       77.56       69.31      1.35 o 
  -3  -3   5      257.30      236.58      2.49 o 
  -2  -3   5       51.91       54.54      0.86 o 
  -1  -3   5     1959.40     2151.26     13.14 o 
   0  -3   5      973.76      996.89      6.50 o 
   1  -3   5      236.10      212.49      1.97 o 
   2  -3   5      222.35      235.69      2.19 o 
   3  -3   5       84.25       95.37      1.46 o 
   4  -3   5        0.04        0.78      0.47 o 
   5  -3   5       46.59       48.37      1.57 o 
   6  -3   5       69.81       81.92      1.83 o 
   7  -3   5      141.25      143.89      2.91 o 
   8  -3   5      181.67      192.23      4.53 o 
   9  -3   5        0.01        1.48      0.84 o 
  10  -3   5       25.96       22.04      1.73 o 
  11  -3   5       11.81       12.54      1.56 o 
 -11  -2   5       10.34        8.80      1.48 o 
 -10  -2   5        5.91        3.57      1.17 o 
  -9  -2   5       53.55       57.38      3.93 o 
  -8  -2   5        0.32        0.07      0.73 o 
  -7  -2   5      109.92       97.45      2.19 o 
  -6  -2   5       31.57       26.61      1.14 o 
  -5  -2   5       87.85       85.63      1.71 o 
  -4  -2   5      158.57      181.45      2.11 o 
  -3  -2   5      228.24      262.09      2.73 o 
  -2  -2   5      639.65      697.32      5.44 o 
  -1  -2   5      714.92      741.18      4.98 o 
   0  -2   5      352.85      338.57      2.80 o 
   1  -2   5     1293.21     1426.45      9.37 o 
   2  -2   5        4.92        3.90      0.35 o 
   3  -2   5       15.28       12.50      0.53 o 
   4  -2   5       95.34      101.02      1.39 o 
   5  -2   5      168.75      162.57      2.15 o 
   6  -2   5        6.60        7.30      0.77 o 
   7  -2   5        2.78        2.43      0.65 o 
   8  -2   5       22.98       23.77      1.78 o 
   9  -2   5      219.39      231.61      4.62 o 
  10  -2   5        3.01        2.13      1.36 o 
  11  -2   5       49.05       53.50      4.60 o 
 -11  -1   5       10.33       11.89      1.47 o 
 -10  -1   5       26.30       28.92      2.20 o 
  -9  -1   5       23.11       23.44      1.47 o 
  -8  -1   5       25.91       21.22      2.04 o 
  -7  -1   5        3.18        1.40      0.51 o 
  -6  -1   5       13.04       18.42      0.90 o 
  -5  -1   5       16.81       24.94      0.81 o 
  -4  -1   5       17.01       30.14      0.65 o 
  -3  -1   5      342.33      388.45      3.53 o 
  -2  -1   5      492.84      515.99      3.79 o 
  -1  -1   5       27.78       25.32      0.56 o 
   0  -1   5     2788.52     2818.30     44.23 o 
   1  -1   5      265.04      275.47      2.36 o 
   2  -1   5       87.33      107.26      1.26 o 
   3  -1   5      271.25      329.29      2.95 o 
   4  -1   5      874.19      915.50      6.68 o 
   5  -1   5        2.12        1.89      0.48 o 
   6  -1   5       28.37       30.28      1.32 o 
   7  -1   5       30.96       31.07      1.47 o 
   8  -1   5       10.69       12.65      1.08 o 
   9  -1   5       14.09       13.31      1.39 o 
  10  -1   5       31.24       30.08      2.17 o 
  11  -1   5        0.27        0.77      1.28 o 
 -11   0   5       18.96       18.45      1.51 o 
 -10   0   5       18.73       19.76      1.45 o 
  -9   0   5        0.78        1.47      0.79 o 
  -8   0   5       16.95       14.39      1.44 o 
  -7   0   5       81.56       66.75      1.50 o 
  -6   0   5      221.92      194.00      2.59 o 
  -5   0   5        2.23        3.25      0.42 o 
  -4   0   5      421.88      433.87      3.51 o 
  -3   0   5      211.57      225.62      2.28 o 
  -2   0   5      505.24      541.43      3.68 o 
  -1   0   5      291.77      354.57      2.94 o 
   0   0   5     2055.57     1999.22     17.57 o 
   1   0   5      523.84      528.55      4.10 o 
   2   0   5     1012.01     1148.16      8.21 o 
   3   0   5       53.55       56.98      0.98 o 
   4   0   5       27.71       32.24      0.82 o 
   5   0   5        0.79        0.31      0.40 o 
   6   0   5       10.20       10.19      0.83 o 
   7   0   5        4.96        5.71      0.96 o 
   8   0   5        7.07        9.15      1.34 o 
   9   0   5        0.15       -0.31      0.89 o 
  10   0   5        0.52       -0.40      1.07 o 
 -11   1   5       25.42       26.13      1.68 o 
 -10   1   5        0.05        1.00      0.78 o 
  -9   1   5       25.09       23.45      1.40 o 
  -8   1   5       41.88       43.58      2.65 o 
  -7   1   5      201.53      178.37      2.75 o 
  -6   1   5      162.34      159.92      2.52 o 
  -5   1   5      237.89      252.97      2.71 o 
  -4   1   5       20.55       20.97      0.68 o 
  -3   1   5       17.97       13.79      0.51 o 
  -2   1   5      129.08      112.64      1.41 o 
  -1   1   5      856.69      914.79      6.35 o 
   0   1   5      708.88      827.75      5.82 o 
   1   1   5       25.51       20.64      0.51 o 
   2   1   5      387.28      394.06      3.63 o 
   3   1   5      114.85      124.12      1.93 o 
   4   1   5      196.54      192.11      3.15 o 
   5   1   5       30.69       33.83      1.36 o 
   6   1   5       33.75       32.15      1.58 o 
   7   1   5       20.97       23.13      2.43 o 
   8   1   5        6.29        7.14      1.05 o 
   9   1   5        2.87        4.28      1.32 o 
  10   1   5       12.00       11.41      1.85 o 
 -12   2   5        4.17        3.51      1.14 o 
 -11   2   5       39.35       43.90      2.21 o 
 -10   2   5       30.28       31.83      1.69 o 
  -9   2   5        9.61        9.36      1.04 o 
  -8   2   5        0.23        1.15      0.66 o 
  -7   2   5      203.58      191.70      3.03 o 
  -6   2   5        0.12        0.65      0.43 o 
  -5   2   5      251.00      253.56      2.80 o 
  -4   2   5        0.47        0.62      0.29 o 
  -3   2   5      253.28      252.27      2.83 o 
  -2   2   5      159.43      133.91      1.66 o 
  -1   2   5     2835.86     3063.34     19.26 o 
   0   2   5      734.60      753.89      8.21 o 
   1   2   5      112.49      131.73      1.52 o 
   2   2   5      597.70      641.56      4.70 o 
   3   2   5      223.40      215.32      2.74 o 
   4   2   5        1.74        3.20      0.63 o 
   5   2   5       12.54       11.64      1.23 o 
   6   2   5       16.64       13.39      1.27 o 
   7   2   5        0.14        0.88      0.74 o 
   8   2   5        0.42        0.52      0.81 o 
   9   2   5        0.05        0.21      1.22 o 
  10   2   5        0.07       -1.31      1.21 o 
 -11   3   5        1.69        3.28      1.19 o 
 -10   3   5      121.79      140.52      3.75 o 
  -9   3   5       21.56       21.39      1.59 o 
  -8   3   5       27.34       28.36      1.59 o 
  -7   3   5        9.59        6.50      0.93 o 
  -6   3   5       51.55       33.50      1.40 o 
  -5   3   5       97.18       91.87      2.33 o 
  -4   3   5       11.28        7.52      0.67 o 
  -3   3   5      230.75      238.94      2.61 o 
  -2   3   5       56.28       61.41      0.91 o 
  -1   3   5      243.40      245.90      2.47 o 
   0   3   5        0.02        0.29      0.24 o 
   1   3   5      115.92      111.60      1.42 o 
   2   3   5      557.69      571.14      4.65 o 
   3   3   5        0.67       -0.25      0.42 o 
   4   3   5       47.93       45.20      2.29 o 
   5   3   5        0.00        1.66      0.70 o 
   6   3   5       95.92      101.33      2.98 o 
   7   3   5        4.12        3.72      0.95 o 
   8   3   5       43.43       45.64      3.09 o 
   9   3   5        1.73        0.09      1.02 o 
  10   3   5        4.38        3.75      1.69 o 
 -11   4   5       52.89       55.55      2.78 o 
 -10   4   5        6.98        6.55      2.09 o 
  -9   4   5       11.76        9.45      1.25 o 
  -8   4   5        1.27        3.29      0.92 o 
  -7   4   5       79.91       68.87      2.41 o 
  -6   4   5        5.94        2.76      1.11 o 
  -5   4   5        1.68        2.09      0.58 o 
  -4   4   5      313.33      322.55      5.78 o 
  -3   4   5      138.94      166.87      2.14 o 
  -2   4   5        1.82        2.64      0.33 o 
  -1   4   5        7.97        7.29      0.48 o 
   0   4   5      104.04      106.86      1.63 o 
   1   4   5        0.04        0.76      0.28 o 
   2   4   5        0.28        0.37      0.40 o 
   3   4   5       59.50       61.80      2.31 o 
   4   4   5      502.24      486.84      7.09 o 
   5   4   5       48.40       46.40      2.94 o 
   6   4   5      394.62      397.18      7.22 o 
   7   4   5       80.83       75.52      2.94 o 
   8   4   5       30.91       27.52      2.34 o 
   9   4   5        5.68        3.91      1.43 o 
 -11   5   5        0.19        0.86      1.34 o 
 -10   5   5       36.32       38.37      2.52 o 
  -9   5   5      118.44      119.13      3.57 o 
  -8   5   5        1.46        2.24      0.90 o 
  -7   5   5        9.52       11.49      1.56 o 
  -6   5   5       14.53       16.20      1.54 o 
  -5   5   5       20.38       21.72      1.58 o 
  -4   5   5       22.12       21.80      1.51 o 
  -3   5   5      180.50      196.72      2.85 o 
  -2   5   5      316.66      304.37      3.11 o 
  -1   5   5      447.77      453.73      4.12 o 
   0   5   5      113.52      107.03      1.61 o 
   1   5   5      149.03      144.49      2.39 o 
   2   5   5       46.50       46.81      1.76 o 
   3   5   5       65.63       63.09      2.12 o 
   4   5   5       53.70       55.03      2.55 o 
   5   5   5       16.33       15.51      1.82 o 
   6   5   5       56.43       56.97      5.33 o 
   7   5   5        3.40        4.55      1.51 o 
   8   5   5       13.73       12.26      1.98 o 
   9   5   5        5.58        3.62      1.62 o 
 -11   6   5       48.43       48.25      3.04 o 
 -10   6   5        3.03        5.22      1.52 o 
  -9   6   5        2.11        2.29      1.09 o 
  -8   6   5        9.67        9.57      1.71 o 
  -7   6   5       32.36       25.67      2.35 o 
  -6   6   5        9.35       10.65      2.86 o 
  -5   6   5        3.90        3.72      1.39 o 
  -4   6   5        0.08        1.72      0.93 o 
  -3   6   5      250.52      237.54      3.43 o 
  -2   6   5       16.89       17.81      1.09 o 
  -1   6   5       74.17       81.93      1.72 o 
   0   6   5        0.05        0.51      0.63 o 
   1   6   5        4.14        3.78      0.67 o 
   2   6   5      551.82      490.15      6.18 o 
   3   6   5      137.03      120.09      3.06 o 
   4   6   5      258.87      238.70      5.61 o 
   5   6   5        5.58        3.61      1.25 o 
   6   6   5       65.54       68.18      4.65 o 
   7   6   5       26.55       21.76      2.79 o 
   8   6   5       13.09       11.78      2.17 o 
 -11   7   5       23.02       27.99      2.67 o 
 -10   7   5        0.02        0.03      1.21 o 
  -9   7   5        8.73        9.00      1.67 o 
  -8   7   5        1.64        0.50      0.96 o 
  -7   7   5      238.43      230.08      5.40 o 
  -6   7   5       77.43       73.22      2.92 o 
  -5   7   5      159.88      151.27      4.11 o 
  -4   7   5       42.96       43.41      2.05 o 
  -3   7   5       26.41       22.80      1.40 o 
  -2   7   5      260.61      213.02      3.71 o 
  -1   7   5       53.98       35.61      1.92 o 
   0   7   5       94.24       80.88      3.10 o 
   1   7   5        8.39        1.17      0.93 o 
   2   7   5       26.33       23.21      1.62 o 
   3   7   5       36.97       36.69      2.15 o 
   4   7   5       50.96       51.18      5.39 o 
   5   7   5        2.52        1.76      1.40 o 
   6   7   5       57.45       54.25      4.68 o 
   7   7   5       15.67       10.43      2.16 o 
   8   7   5       41.70       47.50      3.68 o 
 -10   8   5       24.16       21.38      4.17 o 
  -9   8   5        5.22        1.30      1.30 o 
  -8   8   5       34.60       39.83      3.92 o 
  -7   8   5       38.34       33.78      2.57 o 
  -6   8   5        1.86        2.14      1.11 o 
  -5   8   5        0.00        4.03      2.82 o 
  -4   8   5        0.05       -1.04      1.00 o 
  -3   8   5      236.80      214.00      4.55 o 
  -2   8   5        2.94       -0.52      1.51 o 
  -1   8   5       25.33       29.69      5.32 o 
   0   8   5       53.68       42.30      2.48 o 
   1   8   5        0.00        2.39      1.32 o 
   2   8   5        5.05        2.82      1.14 o 
   3   8   5        0.03       -0.05      1.01 o 
   4   8   5       27.40       24.21      2.47 o 
   5   8   5       19.48       16.75      2.44 o 
   6   8   5       22.29       21.64      2.83 o 
   7   8   5       20.09       16.42      2.65 o 
 -10   9   5        5.67        5.07      1.76 o 
  -9   9   5        6.22        4.66      1.58 o 
  -8   9   5       23.46       25.56      2.81 o 
  -7   9   5       22.68       16.79      2.04 o 
  -6   9   5        1.91        0.03      1.13 o 
  -5   9   5       13.05       11.87      3.02 o 
  -4   9   5       15.07       16.65      4.84 o 
  -3   9   5       39.07       49.28      3.24 o 
  -2   9   5        3.65        2.57      1.47 o 
  -1   9   5       22.88       20.76      2.37 o 
   0   9   5       14.28        9.84      1.88 o 
   1   9   5      100.28       98.45      3.58 o 
   2   9   5        1.37       -3.11      1.55 o 
   3   9   5        8.47        5.98      1.90 o 
   4   9   5        0.05        2.08      1.64 o 
   5   9   5        0.69        2.52      1.75 o 
   6   9   5       40.87       45.71      3.94 o 
  -9  10   5       22.06       27.62      3.43 o 
  -8  10   5       18.67       15.68      4.75 o 
  -7  10   5       21.34       17.32      2.95 o 
  -6  10   5        0.17        1.43      1.23 o 
  -5  10   5      104.17      100.66      3.56 o 
  -4  10   5        3.29        1.83      3.31 o 
  -3  10   5       50.41       63.72      5.82 o 
  -2  10   5       13.64       16.41      2.23 o 
  -1  10   5       10.36       13.76      4.03 o 
   0  10   5        0.02        1.40      1.56 o 
   1  10   5       47.59       52.37      5.66 o 
   2  10   5        1.02        6.22      3.00 o 
   3  10   5       28.80       34.72      5.69 o 
   4  10   5        5.92       11.61      3.61 o 
   5  10   5       67.21       75.89      4.16 o 
  -8  11   5        1.49        2.63      1.75 o 
  -7  11   5       47.43       51.02      4.42 o 
  -6  11   5        0.17        1.98      1.59 o 
  -5  11   5       18.26       20.83      2.15 o 
  -4  11   5       19.73       16.94      7.08 o 
  -3  11   5        5.65        1.66      2.97 o 
  -2  11   5        0.27        0.63      1.58 o 
  -1  11   5      157.21      183.28      6.51 o 
   0  11   5        0.26        0.18      1.81 o 
   1  11   5       55.64       61.38      6.32 o 
   2  11   5       34.78       48.75      6.38 o 
   3  11   5       35.37       64.26      7.29 o 
   4  11   5       22.87       36.78     10.33 o 
  -7  12   5        0.07        2.19      1.81 o 
  -6  12   5       13.76       16.44      2.59 o 
  -5  12   5       60.67       65.84      5.52 o 
  -4  12   5       27.18       21.03      3.64 o 
  -3  12   5       26.00       25.45      4.69 o 
  -2  12   5        0.75        2.47      2.94 o 
  -1  12   5       36.51       38.02      3.44 o 
   0  12   5        8.02       13.07      3.85 o 
   1  12   5       18.16       12.26      4.35 o 
   2  12   5       20.53       18.79      4.75 o 
   3  12   5       25.33       33.55      5.88 o 
  -6  13   5       19.52       12.34      6.68 o 
  -5  13   5       21.63       23.42      4.15 o 
  -4  13   5        0.62        6.17      2.74 o 
  -3  13   5       49.30       48.76      4.81 o 
  -2  13   5        1.50        5.13      3.38 o 
  -1  13   5       84.91       94.21      4.82 o 
   0  13   5        0.00        4.41      3.50 o 
   1  13   5       12.05       19.10      4.91 o 
  -2 -15   6        1.52        5.72      3.56 o 
  -1 -15   6       59.03       53.00      6.22 o 
   0 -15   6       12.56       17.01      4.06 o 
   1 -15   6        0.39        1.78      3.13 o 
   2 -15   6        4.04        8.04      3.88 o 
   3 -15   6       19.48       23.61      5.03 o 
   4 -15   6        5.26        2.60      3.91 o 
   5 -15   6        2.77        7.95      3.23 o 
  -4 -14   6        0.26        4.06      5.97 o 
  -3 -14   6       55.90       65.01      7.44 o 
  -2 -14   6       48.87       46.56      6.10 o 
  -1 -14   6       17.76       18.76      4.28 o 
   0 -14   6       84.23       95.68      4.85 o 
   1 -14   6      125.98      138.86      5.66 o 
   2 -14   6        3.40       -1.03      2.72 o 
   3 -14   6       34.48       35.21      5.57 o 
   4 -14   6       26.85       24.14      3.91 o 
   5 -14   6       45.14       56.82      9.16 o 
   6 -14   6        1.58        0.74      1.58 o 
   7 -14   6       19.55       19.58      2.81 o 
  -5 -13   6       14.50       17.93      4.08 o 
  -4 -13   6        7.19       -6.66      3.50 o 
  -3 -13   6        2.95        9.41      3.60 o 
  -2 -13   6        0.03        7.00      3.60 o 
  -1 -13   6      155.47      160.70      7.54 o 
   0 -13   6       41.61       40.67      3.06 o 
   1 -13   6      139.21      158.19      6.99 o 
   2 -13   6       15.82       15.59      2.54 o 
   3 -13   6        0.47       -0.86      1.73 o 
   4 -13   6       66.51       67.78      5.11 o 
   5 -13   6       13.80       10.92      1.87 o 
   6 -13   6        0.42       -0.05      1.36 o 
   7 -13   6        4.21        4.17      1.80 o 
   8 -13   6        1.92        2.04      1.69 o 
  -6 -12   6       15.67       14.13      2.95 o 
  -5 -12   6        7.71        9.02      2.75 o 
  -4 -12   6       67.38       81.26      5.28 o 
  -3 -12   6       64.80       69.20      6.41 o 
  -2 -12   6        3.47        6.34      2.75 o 
  -1 -12   6       23.99       22.98      2.05 o 
   0 -12   6       83.94       88.89      3.58 o 
   1 -12   6      105.61      112.69      3.97 o 
   2 -12   6        0.01       -0.87      1.79 o 
   3 -12   6        3.60        8.01      1.78 o 
   4 -12   6        0.49        0.00      0.98 o 
   5 -12   6       36.70       33.61      2.43 o 
   6 -12   6       82.66       81.23      4.02 o 
   7 -12   6       16.42       17.28      2.43 o 
   8 -12   6        5.44        4.37      1.69 o 
  -7 -11   6       14.90       15.40      2.78 o 
  -6 -11   6        3.72        3.20      2.24 o 
  -5 -11   6       92.23       89.28      5.37 o 
  -4 -11   6      140.54      153.01      5.29 o 
  -3 -11   6        5.72        7.36      2.29 o 
  -2 -11   6        0.94        1.30      2.43 o 
  -1 -11   6       43.91       40.89      4.91 o 
   0 -11   6        0.23       -0.61      1.02 o 
   1 -11   6       69.57       74.55      3.10 o 
   2 -11   6       48.04       41.75      2.63 o 
   3 -11   6        2.43        3.14      1.01 o 
   4 -11   6       58.12       59.93      2.50 o 
   5 -11   6       83.80       82.88      3.21 o 
   6 -11   6       20.54       19.26      1.96 o 
   7 -11   6        5.73        4.48      1.47 o 
   8 -11   6        2.05        1.86      1.36 o 
   9 -11   6       13.97       12.97      2.23 o 
  -8 -10   6       12.50       13.45      2.65 o 
  -7 -10   6        0.91        3.87      1.82 o 
  -6 -10   6       45.62       38.16      3.84 o 
  -5 -10   6       25.47       25.55      2.80 o 
  -4 -10   6        7.15       10.29      1.52 o 
  -3 -10   6        5.30        5.85      1.74 o 
  -2 -10   6        1.26        1.90      1.20 o 
  -1 -10   6       31.57       28.58      2.32 o 
   0 -10   6       18.89       17.68      1.74 o 
   1 -10   6      218.90      220.10      4.57 o 
   2 -10   6       43.78       43.21      1.67 o 
   3 -10   6        1.84        1.16      0.77 o 
   4 -10   6      193.35      190.23      4.02 o 
   5 -10   6      149.94      142.34      4.39 o 
   6 -10   6        0.97        0.33      0.90 o 
   7 -10   6        0.00        1.15      1.06 o 
   8 -10   6        6.15        7.82      1.65 o 
   9 -10   6        0.19       -0.93      1.20 o 
  -8  -9   6       13.59       14.73      2.48 o 
  -7  -9   6        0.27        1.13      1.63 o 
  -6  -9   6       28.94       24.11      2.64 o 
  -5  -9   6       26.17       19.19      2.33 o 
  -4  -9   6      118.31      110.18      3.85 o 
  -3  -9   6       12.12       12.88      1.89 o 
  -2  -9   6        9.74        8.21      0.89 o 
  -1  -9   6      202.98      179.46      3.62 o 
   0  -9   6       32.32       38.16      2.18 o 
   1  -9   6        7.81        2.57      0.88 o 
   2  -9   6       20.84       23.32      1.15 o 
   3  -9   6       29.68       26.74      1.47 o 
   4  -9   6      213.00      195.92      4.31 o 
   5  -9   6        0.02       -0.74      1.00 o 
   6  -9   6       55.27       52.19      2.81 o 
   7  -9   6       43.67       45.91      2.41 o 
   8  -9   6       23.52       21.41      1.91 o 
   9  -9   6       71.63       73.19      3.53 o 
  10  -9   6       23.73       23.58      3.04 o 
  -9  -8   6        4.93        5.27      1.70 o 
  -8  -8   6       10.46        9.32      1.98 o 
  -7  -8   6        6.42        8.79      3.71 o 
  -6  -8   6       70.15       74.75      4.52 o 
  -5  -8   6      171.69      157.67      4.49 o 
  -4  -8   6       79.37       84.76      4.00 o 
  -3  -8   6        0.90        0.58      0.70 o 
  -2  -8   6       32.88       33.10      1.53 o 
  -1  -8   6      419.66      369.82      4.54 o 
   0  -8   6      419.83      376.23      4.39 o 
   1  -8   6        9.39       10.36      0.79 o 
   2  -8   6      272.84      254.43      3.29 o 
   3  -8   6       75.31       78.03      1.97 o 
   4  -8   6      222.64      199.46      3.86 o 
   5  -8   6      359.16      333.79      5.74 o 
   6  -8   6      109.29       95.83      2.99 o 
   7  -8   6        0.09        1.16      0.80 o 
   8  -8   6        0.77        0.75      0.90 o 
   9  -8   6        1.97        2.71      1.26 o 
  10  -8   6       27.58       28.78      2.43 o 
 -10  -7   6       15.22       14.50      1.99 o 
  -9  -7   6       36.51       41.54      2.83 o 
  -8  -7   6       13.34       12.20      2.15 o 
  -7  -7   6        1.45        0.00      1.02 o 
  -6  -7   6       10.62       10.77      2.12 o 
  -5  -7   6        9.65       16.51      2.68 o 
  -4  -7   6        1.53        1.19      0.79 o 
  -3  -7   6       47.85       41.58      1.75 o 
  -2  -7   6        0.13        0.69      0.42 o 
  -1  -7   6       26.37       26.98      0.98 o 
   0  -7   6      150.66      173.11      2.04 o 
   1  -7   6       89.24       77.07      1.31 o 
   2  -7   6      122.19      137.40      1.83 o 
   3  -7   6       52.72       51.77      1.47 o 
   4  -7   6       33.04       39.45      1.60 o 
   5  -7   6       31.96       20.64      1.46 o 
   6  -7   6       23.67       19.91      2.16 o 
   7  -7   6       71.77       71.53      2.80 o 
   8  -7   6        2.45        3.06      1.02 o 
   9  -7   6        0.47        0.06      0.96 o 
  10  -7   6        0.02        1.35      1.10 o 
 -10  -6   6       18.21       16.03      2.40 o 
  -9  -6   6        6.03        5.29      1.46 o 
  -8  -6   6        2.51        3.17      1.24 o 
  -7  -6   6        0.12        1.25      1.04 o 
  -6  -6   6       39.71       40.02      2.26 o 
  -5  -6   6       69.02       69.81      2.69 o 
  -4  -6   6      640.49      622.92      8.29 o 
  -3  -6   6        6.80        4.99      0.77 o 
  -2  -6   6      169.96      154.84      2.33 o 
  -1  -6   6      557.00      554.61      4.26 o 
   0  -6   6       45.66       56.83      1.17 o 
   1  -6   6       13.28       10.93      0.55 o 
   2  -6   6      355.56      362.18      3.30 o 
   3  -6   6       21.60       23.11      1.20 o 
   4  -6   6       19.72       22.15      1.41 o 
   5  -6   6       27.64       19.50      1.19 o 
   6  -6   6       20.77       18.19      1.28 o 
   7  -6   6       19.05       18.66      1.64 o 
   8  -6   6        0.02       -1.03      1.37 o 
   9  -6   6       31.83       33.77      2.23 o 
  10  -6   6       65.92       73.74      3.66 o 
 -10  -5   6       42.75       44.57      2.96 o 
  -9  -5   6       37.17       35.08      2.19 o 
  -8  -5   6        3.73        3.17      1.15 o 
  -7  -5   6      130.51      131.14      3.47 o 
  -6  -5   6        4.01        3.49      0.99 o 
  -5  -5   6       64.40       58.70      2.14 o 
  -4  -5   6       23.18       22.01      1.96 o 
  -3  -5   6       27.68       20.54      0.97 o 
  -2  -5   6      195.13      191.75      2.11 o 
  -1  -5   6      113.79      102.52      1.45 o 
   0  -5   6        8.42        9.07      0.48 o 
   1  -5   6       50.92       32.42      0.68 o 
   2  -5   6       49.34       54.33      0.87 o 
   3  -5   6      707.02      744.37      6.00 o 
   4  -5   6       36.74       30.50      1.26 o 
   5  -5   6        1.44        2.33      0.59 o 
   6  -5   6       44.80       35.21      1.57 o 
   7  -5   6        3.83        3.32      1.03 o 
   8  -5   6        1.86        2.51      1.27 o 
   9  -5   6       82.33       83.12      3.19 o 
  10  -5   6      159.81      162.37      4.47 o 
  11  -5   6        0.01        0.00      1.14 o 
 -11  -4   6       73.88       82.11      3.68 o 
 -10  -4   6        4.27        3.20      1.37 o 
  -9  -4   6      131.77      140.10      3.52 o 
  -8  -4   6       44.70       41.38      2.28 o 
  -7  -4   6       45.32       45.40      2.42 o 
  -6  -4   6      242.39      250.31      4.46 o 
  -5  -4   6        0.70       -0.22      0.58 o 
  -4  -4   6      295.15      307.74      4.80 o 
  -3  -4   6      102.68       90.47      1.56 o 
  -2  -4   6      726.57      736.91      4.89 o 
  -1  -4   6      104.77      112.05      1.42 o 
   0  -4   6       27.41       40.23      0.76 o 
   1  -4   6       31.27       34.49      0.74 o 
   2  -4   6        6.83        5.61      0.35 o 
   3  -4   6      512.02      502.60      4.55 o 
   4  -4   6      207.78      200.97      3.09 o 
   5  -4   6      136.62      108.28      2.34 o 
   6  -4   6       28.54       27.14      1.35 o 
   7  -4   6       22.81       28.09      2.02 o 
   8  -4   6        3.32        3.56      0.88 o 
   9  -4   6      122.05      125.37      5.33 o 
  10  -4   6        7.19        5.69      1.32 o 
  11  -4   6        6.56        6.40      1.50 o 
 -11  -3   6        6.40        6.68      1.61 o 
 -10  -3   6      250.40      267.18      5.91 o 
  -9  -3   6        4.18        3.29      1.17 o 
  -8  -3   6       78.18       78.37      2.86 o 
  -7  -3   6        8.33        5.71      1.49 o 
  -6  -3   6       42.41       45.52      2.23 o 
  -5  -3   6      122.15      128.71      2.84 o 
  -4  -3   6       22.81       20.68      0.94 o 
  -3  -3   6      338.83      357.49      3.53 o 
  -2  -3   6      352.32      405.59      3.13 o 
  -1  -3   6      204.90      267.34      2.39 o 
   0  -3   6        1.08        4.41      0.34 o 
   1  -3   6      263.64      281.67      2.31 o 
   2  -3   6       15.40       25.11      0.57 o 
   3  -3   6      526.25      525.32      5.52 o 
   4  -3   6        1.79        5.15      0.62 o 
   5  -3   6       46.73       34.10      1.25 o 
   6  -3   6        8.79        8.57      0.83 o 
   7  -3   6       71.53       70.24      2.16 o 
   8  -3   6       70.72       72.86      2.23 o 
   9  -3   6       85.61       96.67      3.19 o 
  10  -3   6        4.10        4.57      1.26 o 
  11  -3   6       51.98       50.58      5.98 o 
 -11  -2   6      140.36      150.17      4.28 o 
 -10  -2   6      278.39      307.31      6.12 o 
  -9  -2   6        6.93        4.11      1.43 o 
  -8  -2   6        0.55        2.13      0.89 o 
  -7  -2   6       19.56       19.44      1.32 o 
  -6  -2   6        3.51        4.72      0.71 o 
  -5  -2   6        7.62        6.34      0.70 o 
  -4  -2   6        0.43        0.19      0.28 o 
  -3  -2   6      276.55      297.85      2.92 o 
  -2  -2   6       64.54       95.92      1.17 o 
  -1  -2   6     1568.43     1668.51     10.88 o 
   0  -2   6     1130.65     1260.35      9.00 o 
   1  -2   6       37.38       46.02      0.78 o 
   2  -2   6      137.06      156.88      1.55 o 
   3  -2   6       60.91       59.70      1.20 o 
   4  -2   6       56.46       71.76      1.50 o 
   5  -2   6       42.12       43.56      1.32 o 
   6  -2   6       59.60       65.00      1.75 o 
   7  -2   6       96.08       97.45      2.60 o 
   8  -2   6       84.04       91.18      2.40 o 
   9  -2   6        0.19        0.97      0.93 o 
  10  -2   6        0.48        0.55      1.04 o 
  11  -2   6        0.00        0.08      1.24 o 
 -11  -1   6      211.72      245.62      5.27 o 
 -10  -1   6       55.16       58.83      2.51 o 
  -9  -1   6        2.63        2.87      0.98 o 
  -8  -1   6       11.58        9.72      1.15 o 
  -7  -1   6        9.42        7.85      0.95 o 
  -6  -1   6        8.76        6.59      0.73 o 
  -5  -1   6      113.35      108.41      2.28 o 
  -4  -1   6        1.26        0.21      0.25 o 
  -3  -1   6       65.72       75.92      1.10 o 
  -2  -1   6     1572.36     1674.76     10.98 o 
  -1  -1   6      448.24      552.37      4.22 o 
   0  -1   6      110.15      117.18      2.35 o 
   1  -1   6        1.10        1.57      0.24 o 
   2  -1   6     1356.97     1413.35      8.91 o 
   3  -1   6      834.99      834.48      6.32 o 
   4  -1   6      463.97      479.80      5.06 o 
   5  -1   6        2.00        3.96      0.72 o 
   6  -1   6      123.59      122.64      2.66 o 
   7  -1   6        7.42        5.82      0.85 o 
   8  -1   6        0.81        0.91      0.68 o 
   9  -1   6        0.78        0.93      1.47 o 
  10  -1   6       25.51       25.31      2.24 o 
 -11   0   6       13.68       14.54      1.53 o 
 -10   0   6       43.63       49.86      2.44 o 
  -9   0   6       54.33       53.95      2.20 o 
  -8   0   6        2.61        1.58      0.82 o 
  -7   0   6      264.94      241.66      3.83 o 
  -6   0   6      149.92      168.21      2.97 o 
  -5   0   6        2.13        1.54      0.34 o 
  -4   0   6      104.43      128.20      1.62 o 
  -3   0   6      688.07      758.44      5.77 o 
  -2   0   6      508.57      524.96      3.82 o 
  -1   0   6      475.57      463.47      3.80 o 
   0   0   6      587.84      650.21      5.14 o 
   1   0   6      249.85      266.30      2.35 o 
   2   0   6      272.55      308.49      2.44 o 
   3   0   6       60.27       56.86      1.23 o 
   4   0   6      520.19      524.04      6.23 o 
   5   0   6      202.82      193.52      2.94 o 
   6   0   6        0.58        0.22      0.54 o 
   7   0   6        0.40        0.52      0.85 o 
   8   0   6        4.12        3.04      0.91 o 
   9   0   6       91.54       93.54      3.73 o 
  10   0   6       14.23       15.21      3.19 o 
 -11   1   6        1.41        1.12      1.08 o 
 -10   1   6      259.97      283.27      5.20 o 
  -9   1   6       62.90       68.92      2.37 o 
  -8   1   6      118.60      108.29      2.82 o 
  -7   1   6        2.55        4.12      0.71 o 
  -6   1   6      276.48      268.72      3.76 o 
  -5   1   6      404.89      415.18      4.95 o 
  -4   1   6       20.23       25.68      0.88 o 
  -3   1   6      380.56      417.32      4.15 o 
  -2   1   6      434.08      498.96      3.71 o 
  -1   1   6      187.42      181.24      1.99 o 
   0   1   6        7.49       10.11      0.48 o 
   1   1   6      448.65      443.60      3.22 o 
   2   1   6      306.48      315.17      2.66 o 
   3   1   6      377.19      427.11      4.10 o 
   4   1   6       81.73       86.17      2.16 o 
   5   1   6       58.75       54.02      1.81 o 
   6   1   6       49.20       46.11      1.94 o 
   7   1   6        4.85        4.92      1.26 o 
   8   1   6        6.43        4.58      1.08 o 
   9   1   6       16.96       17.51      1.66 o 
  10   1   6        0.06        1.39      1.38 o 
 -11   2   6       39.74       42.16      2.41 o 
 -10   2   6       67.55       71.23      2.97 o 
  -9   2   6       44.09       44.28      2.00 o 
  -8   2   6      106.18      108.81      2.93 o 
  -7   2   6      212.22      200.38      3.65 o 
  -6   2   6      101.46       83.51      2.60 o 
  -5   2   6       27.46       28.99      1.64 o 
  -4   2   6        6.66        7.46      0.88 o 
  -3   2   6       14.70       15.39      0.68 o 
  -2   2   6      602.26      589.17      4.42 o 
  -1   2   6      156.54      168.45      1.83 o 
   0   2   6      534.97      616.58      4.85 o 
   1   2   6       93.35       98.55      1.23 o 
   2   2   6       68.74       68.99      1.11 o 
   3   2   6       50.51       44.22      1.44 o 
   4   2   6      254.01      245.92      4.06 o 
   5   2   6        3.15        2.71      0.79 o 
   6   2   6       55.16       54.15      2.23 o 
   7   2   6       53.44       47.26      2.21 o 
   8   2   6       20.60       20.17      1.95 o 
   9   2   6       22.46       21.47      1.97 o 
  10   2   6        0.46        0.62      1.35 o 
 -11   3   6        4.29        4.06      1.33 o 
 -10   3   6       24.35       26.15      2.05 o 
  -9   3   6       40.25       37.80      2.13 o 
  -8   3   6        0.08        0.45      0.78 o 
  -7   3   6       25.46       13.13      1.27 o 
  -6   3   6       75.06       84.35      2.29 o 
  -5   3   6        3.37        3.40      0.74 o 
  -4   3   6       62.74       78.04      2.81 o 
  -3   3   6       30.37       30.89      1.00 o 
  -2   3   6      175.47      180.90      1.65 o 
  -1   3   6       15.36       26.82      0.77 o 
   0   3   6      524.84      490.65      4.18 o 
   1   3   6       30.92       29.11      0.78 o 
   2   3   6       51.42       48.84      1.21 o 
   3   3   6      148.89      154.77      3.03 o 
   4   3   6        2.14        1.36      0.98 o 
   5   3   6      106.55      110.55      3.73 o 
   6   3   6       59.03       55.28      2.52 o 
   7   3   6        2.83        2.56      1.03 o 
   8   3   6       72.94       72.57      4.00 o 
   9   3   6       64.05       62.39      3.78 o 
 -11   4   6       92.56       97.96      3.87 o 
 -10   4   6      197.33      214.32      5.63 o 
  -9   4   6       17.95       18.64      1.79 o 
  -8   4   6       66.21       64.07      2.54 o 
  -7   4   6      111.13      101.67      3.06 o 
  -6   4   6       78.04       70.78      2.50 o 
  -5   4   6       35.90       33.30      2.13 o 
  -4   4   6       79.48       83.28      4.31 o 
  -3   4   6       54.77       51.34      1.12 o 
  -2   4   6       23.29       20.28      0.68 o 
  -1   4   6       34.61       34.05      0.95 o 
   0   4   6       87.49       81.23      1.35 o 
   1   4   6        2.39        4.67      0.54 o 
   2   4   6      137.46      137.65      2.33 o 
   3   4   6      478.56      486.01      6.43 o 
   4   4   6       58.63       52.29      2.38 o 
   5   4   6       37.86       40.96      3.30 o 
   6   4   6       20.55       18.50      1.78 o 
   7   4   6      135.00      122.31      4.33 o 
   8   4   6       19.72       15.19      2.49 o 
   9   4   6       45.38       44.32      3.04 o 
 -11   5   6        0.02        1.50      1.33 o 
 -10   5   6        0.20        1.59      1.16 o 
  -9   5   6       26.38       25.04      2.04 o 
  -8   5   6       20.06       18.45      1.72 o 
  -7   5   6        5.12        6.37      2.91 o 
  -6   5   6       26.66       19.28      1.60 o 
  -5   5   6        1.02        1.13      0.71 o 
  -4   5   6        0.26        2.81      0.78 o 
  -3   5   6      147.23      146.80      2.52 o 
  -2   5   6      136.11      140.54      2.46 o 
  -1   5   6      253.13      231.00      2.71 o 
   0   5   6       26.24       27.01      0.94 o 
   1   5   6       11.23        7.27      0.83 o 
   2   5   6       60.80       65.10      1.97 o 
   3   5   6       34.85       35.84      2.69 o 
   4   5   6      131.78      108.62      3.55 o 
   5   5   6       78.62       71.72      3.61 o 
   6   5   6       73.94       71.87      3.03 o 
   7   5   6       52.12       49.92      5.59 o 
   8   5   6       10.65        4.15      1.64 o 
 -11   6   6        4.86        3.49      1.61 o 
 -10   6   6       91.15       95.61      5.13 o 
  -9   6   6       50.55       51.74      2.92 o 
  -8   6   6        8.23        9.44      2.87 o 
  -7   6   6        8.01        8.12      2.74 o 
  -6   6   6        5.02        4.78      1.07 o 
  -5   6   6      126.28      109.78      3.90 o 
  -4   6   6       30.01       31.53      1.73 o 
  -3   6   6      432.92      384.26      5.45 o 
  -2   6   6        0.01        0.14      0.52 o 
  -1   6   6      149.72      140.01      2.94 o 
   0   6   6      446.45      403.44      6.03 o 
   1   6   6       93.14       76.21      3.18 o 
   2   6   6       54.82       52.59      2.15 o 
   3   6   6       52.87       57.82      2.47 o 
   4   6   6       27.36       26.16      2.16 o 
   5   6   6        2.05        4.00      3.12 o 
   6   6   6       65.93       69.75      3.78 o 
   7   6   6        8.55       10.72      3.82 o 
   8   6   6        0.58        0.53      1.60 o 
 -10   7   6       27.40       27.30      2.50 o 
  -9   7   6      115.18      110.86      4.23 o 
  -8   7   6       21.70       21.33      3.06 o 
  -7   7   6       18.49       15.94      2.39 o 
  -6   7   6      160.85      163.48      5.21 o 
  -5   7   6      107.15      112.53      3.64 o 
  -4   7   6        1.58        0.01      1.12 o 
  -3   7   6       17.37       28.03      1.86 o 
  -2   7   6       10.01        8.55      1.22 o 
  -1   7   6       12.61        9.23      1.78 o 
   0   7   6        2.01        2.19      1.08 o 
   1   7   6        8.06        5.78      1.20 o 
   2   7   6        3.27        1.36      0.91 o 
   3   7   6      207.91      204.71      7.43 o 
   4   7   6        0.04       -1.95      1.75 o 
   5   7   6        0.37        0.78      1.34 o 
   6   7   6       15.66       13.90      2.41 o 
   7   7   6        2.32        3.70      3.85 o 
 -10   8   6        5.81        5.86      1.76 o 
  -9   8   6       23.97       21.05      2.42 o 
  -8   8   6        4.13        1.90      1.29 o 
  -7   8   6        2.76        2.61      2.70 o 
  -6   8   6       72.47       71.48      4.33 o 
  -5   8   6        5.98        3.97      1.95 o 
  -4   8   6        0.00        0.61      1.17 o 
  -3   8   6       15.07       12.82      1.62 o 
  -2   8   6        9.70       10.78      1.83 o 
  -1   8   6        0.23        0.22      1.38 o 
   0   8   6       22.03       23.34      2.42 o 
   1   8   6        0.05        1.12      1.35 o 
   2   8   6       99.72      103.66      6.90 o 
   3   8   6       29.05       27.09      2.18 o 
   4   8   6       25.44       22.41      2.13 o 
   5   8   6        1.02        0.89      2.80 o 
   6   8   6        2.95       -0.05      3.55 o 
   7   8   6       22.94       22.72      3.05 o 
 -10   9   6        1.51        2.73      1.58 o 
  -9   9   6       59.94       57.66      3.68 o 
  -8   9   6        0.93        1.35      1.40 o 
  -7   9   6       22.77       25.11      4.08 o 
  -6   9   6       41.08       39.15      2.76 o 
  -5   9   6       85.75       79.70      3.07 o 
  -4   9   6       39.15       45.28      2.71 o 
  -3   9   6       77.91       90.38      7.04 o 
  -2   9   6      139.39      133.13      4.93 o 
  -1   9   6        1.13        0.63      1.48 o 
   0   9   6        0.77        0.49      1.39 o 
   1   9   6       10.04        6.00      3.06 o 
   2   9   6        0.16        5.11      2.06 o 
   3   9   6       66.95       71.98      4.61 o 
   4   9   6       12.05       14.06      2.24 o 
   5   9   6       20.32       19.00      2.92 o 
   6   9   6       32.96       32.60      3.73 o 
  -9  10   6        0.21       -0.98      1.40 o 
  -8  10   6        4.51        3.93      1.68 o 
  -7  10   6       95.21       95.95      4.52 o 
  -6  10   6       10.83        7.73      2.55 o 
  -5  10   6       30.35       32.59      3.61 o 
  -4  10   6        0.23       -0.63      2.03 o 
  -3  10   6        2.76       -3.88      1.94 o 
  -2  10   6        7.66        6.71      1.86 o 
  -1  10   6       14.99       11.50      2.25 o 
   0  10   6        0.14        0.60      1.70 o 
   1  10   6       63.02       63.54      6.32 o 
   2  10   6       12.49       20.32      4.57 o 
   3  10   6      274.07      301.88     11.75 o 
   4  10   6       10.20       14.51      3.76 o 
   5  10   6       79.19       75.13      7.08 o 
  -8  11   6       40.91       44.41      4.20 o 
  -7  11   6       14.75       17.98      2.70 o 
  -6  11   6        1.73        2.03      1.64 o 
  -5  11   6        1.84        6.19      2.50 o 
  -4  11   6        0.71       -0.40      1.82 o 
  -3  11   6      117.11      119.35      8.19 o 
  -2  11   6       34.54       41.90      5.22 o 
  -1  11   6      154.99      175.17      6.39 o 
   0  11   6        6.42        3.88      2.06 o 
   1  11   6      163.02      175.66     10.29 o 
   2  11   6       50.97       55.41      6.63 o 
   3  11   6        5.97       10.63      4.28 o 
   4  11   6       99.59      127.98      8.07 o 
  -7  12   6       13.73       12.15      2.60 o 
  -6  12   6       62.35       65.67      5.82 o 
  -5  12   6       89.51       91.23      6.32 o 
  -4  12   6        0.40       -1.15      2.27 o 
  -3  12   6       90.95       89.55      7.57 o 
  -2  12   6       83.33       88.64      7.16 o 
  -1  12   6       18.84       21.63      2.93 o 
   0  12   6       96.81      101.81      7.94 o 
   1  12   6       30.88       26.45      5.22 o 
   2  12   6       16.43       18.17      5.13 o 
  -5  13   6        0.03       -3.75      2.24 o 
  -4  13   6       11.38        9.78      6.83 o 
  -3  13   6       10.47        8.88      3.00 o 
  -2  13   6       23.55       20.95      4.38 o 
  -1  13   6        5.35        9.38      3.50 o 
   0  13   6       26.99       35.33      5.38 o 
  -2 -15   7        1.40        9.10      3.81 o 
  -1 -15   7        8.96       15.29      4.31 o 
   0 -15   7        2.34        6.22      3.50 o 
   1 -15   7      174.61      203.83     10.54 o 
   2 -15   7       78.83       91.93      7.63 o 
   3 -15   7        5.55        6.66      3.81 o 
   4 -15   7       63.86       75.48      8.00 o 
   5 -15   7        1.29        1.56      4.10 o 
  -4 -14   7       22.51       21.70      5.38 o 
  -3 -14   7        8.91       19.23      4.57 o 
  -2 -14   7        8.77       -0.09      3.10 o 
  -1 -14   7       11.77       10.04      3.72 o 
   0 -14   7        0.57        2.54      2.02 o 
   1 -14   7       29.25       29.01      3.01 o 
   2 -14   7       10.92       12.60      4.06 o 
   3 -14   7       54.85       63.63      7.04 o 
   4 -14   7        6.45        5.35      4.00 o 
   5 -14   7        7.02        3.35      2.74 o 
   6 -14   7        1.28        1.80      1.79 o 
  -5 -13   7       19.20        9.38      4.57 o 
  -4 -13   7       11.87       13.95      4.41 o 
  -3 -13   7       33.73       32.52      5.16 o 
  -2 -13   7        3.60        1.80      2.57 o 
  -1 -13   7       43.45       47.99      4.89 o 
   0 -13   7        2.11        2.43      1.98 o 
   1 -13   7      172.45      168.33      5.60 o 
   2 -13   7        2.45        1.60      2.19 o 
   3 -13   7        3.54        3.92      4.25 o 
   4 -13   7        0.00        1.37      2.19 o 
   5 -13   7       36.44       35.06      2.74 o 
   6 -13   7       16.19       14.22      2.37 o 
   7 -13   7       13.58       15.52      2.48 o 
  -6 -12   7       27.21       21.02      4.80 o 
  -5 -12   7      161.83      182.67      7.76 o 
  -4 -12   7        3.69       16.10      4.03 o 
  -3 -12   7        2.86        5.91      3.13 o 
  -2 -12   7       73.32       97.10      5.94 o 
  -1 -12   7        4.77        5.19      1.41 o 
   0 -12   7      108.27      105.42      3.92 o 
   1 -12   7      190.21      182.81      5.12 o 
   2 -12   7        8.37        5.27      4.00 o 
   3 -12   7       12.84       14.39      4.08 o 
   4 -12   7      133.88      131.51      4.14 o 
   5 -12   7        0.38        0.47      1.13 o 
   6 -12   7      106.94      103.83      9.24 o 
   7 -12   7       22.62       20.53      2.61 o 
   8 -12   7      112.17      121.27      5.05 o 
  -7 -11   7       60.85       67.57      6.72 o 
  -6 -11   7      218.98      264.97      9.09 o 
  -5 -11   7      102.82       92.06      5.43 o 
  -4 -11   7       18.02       15.32      2.29 o 
  -3 -11   7        3.29        0.48      1.77 o 
  -2 -11   7       19.45       15.91      2.47 o 
  -1 -11   7        7.22        6.23      1.39 o 
   0 -11   7        0.09        1.26      2.03 o 
   1 -11   7        0.58        0.42      2.03 o 
   2 -11   7        0.03        2.06      1.18 o 
   3 -11   7       51.37       51.57      2.32 o 
   4 -11   7       53.39       57.68      2.53 o 
   5 -11   7       39.88       35.26      2.36 o 
   6 -11   7        8.89        5.09      1.35 o 
   7 -11   7        4.36        2.50      1.40 o 
   8 -11   7       11.49        9.45      1.94 o 
   9 -11   7        3.75        4.45      1.66 o 
  -8 -10   7       11.24        6.67      2.32 o 
  -7 -10   7       11.58       12.91      2.72 o 
  -6 -10   7       24.01       22.15      3.14 o 
  -5 -10   7       45.78       48.57      3.45 o 
  -4 -10   7        0.06        4.22      1.92 o 
  -3 -10   7        2.10        1.61      1.06 o 
  -2 -10   7       19.07       21.09      2.14 o 
  -1 -10   7        4.30        6.69      1.39 o 
   0 -10   7        4.81        3.09      1.16 o 
   1 -10   7       96.86       92.42      3.34 o 
   2 -10   7       88.84       78.02      2.96 o 
   3 -10   7      164.68      158.85      3.63 o 
   4 -10   7        1.38        0.54      0.83 o 
   5 -10   7        0.32        1.59      0.94 o 
   6 -10   7       66.17       61.04      2.84 o 
   7 -10   7        1.45        2.58      1.18 o 
   8 -10   7       17.37       19.17      2.29 o 
   9 -10   7       98.47      103.28      4.42 o 
  -8  -9   7        2.01        1.62      1.75 o 
  -7  -9   7        1.47        3.03      1.77 o 
  -6  -9   7        1.71        2.40      1.51 o 
  -5  -9   7      352.58      369.50      7.62 o 
  -4  -9   7      224.96      218.95      4.85 o 
  -3  -9   7       15.02       15.29      1.55 o 
  -2  -9   7       14.69       11.60      1.24 o 
  -1  -9   7       24.14       18.45      1.65 o 
   0  -9   7       32.26       31.19      2.03 o 
   1  -9   7      817.61      752.35      9.92 o 
   2  -9   7      375.16      347.92      4.69 o 
   3  -9   7       63.21       58.16      2.03 o 
   4  -9   7      306.93      285.23      5.41 o 
   5  -9   7        3.69        4.05      1.36 o 
   6  -9   7       40.70       41.84      2.30 o 
   7  -9   7       73.73       68.71      3.05 o 
   8  -9   7        1.21        1.62      1.17 o 
   9  -9   7       17.01       18.34      2.90 o 
  10  -9   7        0.89       -0.36      1.29 o 
  -9  -8   7        2.12        3.27      1.56 o 
  -8  -8   7       30.28       24.28      2.72 o 
  -7  -8   7       25.49       27.90      2.71 o 
  -6  -8   7       13.84       14.32      1.84 o 
  -5  -8   7      272.18      267.20      6.04 o 
  -4  -8   7       13.92       11.21      1.58 o 
  -3  -8   7       79.86       62.70      2.21 o 
  -2  -8   7      186.27      147.93      2.60 o 
  -1  -8   7      125.36      115.14      2.36 o 
   0  -8   7       66.50       54.26      2.40 o 
   1  -8   7      151.67      169.15      2.58 o 
   2  -8   7      127.61      129.35      2.78 o 
   3  -8   7      233.88      214.29      4.00 o 
   4  -8   7       18.31       18.73      1.39 o 
   5  -8   7       90.55       77.94      3.74 o 
   6  -8   7        1.93        4.61      1.05 o 
   7  -8   7        1.59        2.43      0.99 o 
   8  -8   7        3.15        2.78      1.04 o 
   9  -8   7       39.03       38.48      2.86 o 
  10  -8   7        0.00        1.37      1.25 o 
 -10  -7   7        3.60        3.89      1.58 o 
  -9  -7   7       10.38       10.03      1.74 o 
  -8  -7   7        0.48       -0.06      1.29 o 
  -7  -7   7       47.39       47.70      3.02 o 
  -6  -7   7      155.46      148.22      4.66 o 
  -5  -7   7       25.51       27.61      2.05 o 
  -4  -7   7      271.52      268.42      7.47 o 
  -3  -7   7       48.46       53.78      1.96 o 
  -2  -7   7       68.08       59.58      1.56 o 
  -1  -7   7       18.07       11.53      0.75 o 
   0  -7   7      248.70      205.98      2.30 o 
   1  -7   7       93.37       97.62      1.64 o 
   2  -7   7       37.95       41.55      1.07 o 
   3  -7   7      174.81      180.58      3.04 o 
   4  -7   7       76.16       64.88      3.12 o 
   5  -7   7       55.72       46.52      1.94 o 
   6  -7   7       23.32       17.87      2.16 o 
   7  -7   7       12.19       10.89      1.35 o 
   8  -7   7        7.32        9.23      1.41 o 
   9  -7   7        2.49        3.00      1.23 o 
  10  -7   7        0.78        2.04      1.18 o 
 -10  -6   7       32.71       34.22      4.39 o 
  -9  -6   7        5.82        5.33      1.42 o 
  -8  -6   7        5.35        6.11      1.43 o 
  -7  -6   7        3.47        5.85      1.38 o 
  -6  -6   7       13.51        8.75      1.35 o 
  -5  -6   7     1653.36     1607.62     19.17 o 
  -4  -6   7       27.23       29.78      1.69 o 
  -3  -6   7      544.14      510.41      6.67 o 
  -2  -6   7       17.28       13.06      0.95 o 
  -1  -6   7      220.00      202.55      2.34 o 
   0  -6   7      126.92      137.24      1.72 o 
   1  -6   7      113.66      109.51      1.47 o 
   2  -6   7      149.50      137.42      2.02 o 
   3  -6   7        7.63        6.39      0.67 o 
   4  -6   7       10.63       11.15      0.97 o 
   5  -6   7       92.17       78.98      2.90 o 
   6  -6   7       11.40        9.20      1.07 o 
   7  -6   7        5.96        6.20      1.09 o 
   8  -6   7        7.96        8.20      1.55 o 
   9  -6   7        0.36        1.13      1.03 o 
  10  -6   7        0.01        2.02      1.17 o 
 -10  -5   7        4.30        2.95      1.54 o 
  -9  -5   7        5.93        4.19      1.32 o 
  -8  -5   7        5.18        5.52      1.29 o 
  -7  -5   7      224.38      217.45      4.84 o 
  -6  -5   7       15.71       12.82      1.35 o 
  -5  -5   7      938.49      902.98      9.94 o 
  -4  -5   7       25.15       24.01      1.33 o 
  -3  -5   7      197.76      192.00      2.82 o 
  -2  -5   7      112.01      106.95      1.40 o 
  -1  -5   7        0.42        0.05      0.24 o 
   0  -5   7      506.66      532.23      4.30 o 
   1  -5   7      156.29      173.32      1.84 o 
   2  -5   7       26.21       21.42      0.64 o 
   3  -5   7       41.91       38.86      1.27 o 
   4  -5   7        1.90        0.73      0.48 o 
   5  -5   7      326.82      284.07      4.22 o 
   6  -5   7        2.36        1.64      0.71 o 
   7  -5   7       34.93       35.22      1.81 o 
   8  -5   7       28.56       30.25      1.95 o 
   9  -5   7        2.74        0.79      0.92 o 
  10  -5   7       20.79       18.91      1.98 o 
 -11  -4   7       13.03       15.25      2.24 o 
 -10  -4   7       11.41        9.65      1.73 o 
  -9  -4   7        0.01        0.15      1.07 o 
  -8  -4   7       80.41       76.35      2.88 o 
  -7  -4   7      112.83      105.12      3.98 o 
  -6  -4   7       58.16       57.59      2.13 o 
  -5  -4   7       52.27       53.05      1.78 o 
  -4  -4   7      158.46      150.15      2.88 o 
  -3  -4   7      237.74      237.10      2.75 o 
  -2  -4   7      196.51      216.98      2.05 o 
  -1  -4   7      208.23      241.88      2.43 o 
   0  -4   7       39.06       38.91      0.81 o 
   1  -4   7      143.81      154.15      1.65 o 
   2  -4   7        1.65        5.85      0.39 o 
   3  -4   7      498.98      528.91      4.62 o 
   4  -4   7      132.07      151.84      2.87 o 
   5  -4   7       14.40       21.28      1.90 o 
   6  -4   7        1.33        0.98      0.63 o 
   7  -4   7       29.39       30.06      1.67 o 
   8  -4   7       19.40       22.80      1.56 o 
   9  -4   7        5.33        3.52      1.16 o 
  10  -4   7       29.67       31.86      2.29 o 
 -11  -3   7        9.81        8.80      1.75 o 
 -10  -3   7       23.50       31.86      2.31 o 
  -9  -3   7       14.50       13.76      1.93 o 
  -8  -3   7       98.32       94.73      3.22 o 
  -7  -3   7      163.52      158.43      4.13 o 
  -6  -3   7        2.48        3.04      0.71 o 
  -5  -3   7      205.33      204.78      3.76 o 
  -4  -3   7      298.11      296.16      3.80 o 
  -3  -3   7       22.74       31.92      0.86 o 
  -2  -3   7      143.61      159.74      1.79 o 
  -1  -3   7      999.87     1102.50      7.21 o 
   0  -3   7      133.04      140.43      1.72 o 
   1  -3   7      919.53      886.39      5.93 o 
   2  -3   7       35.69       42.07      0.85 o 
   3  -3   7        1.54        1.47      0.34 o 
   4  -3   7       50.37       46.83      1.46 o 
   5  -3   7        3.69        2.63      0.58 o 
   6  -3   7      205.41      190.80      3.75 o 
   7  -3   7        1.72        0.77      0.67 o 
   8  -3   7       14.81       15.70      1.64 o 
   9  -3   7       50.71       49.78      2.55 o 
  10  -3   7       19.71       20.01      1.96 o 
 -11  -2   7       37.64       38.51      5.02 o 
 -10  -2   7        0.31        1.91      1.11 o 
  -9  -2   7       49.92       51.20      2.49 o 
  -8  -2   7       45.09       45.27      2.57 o 
  -7  -2   7       17.75       20.99      1.87 o 
  -6  -2   7        3.85        3.48      0.70 o 
  -5  -2   7      261.64      258.38      3.98 o 
  -4  -2   7      103.29      109.98      1.95 o 
  -3  -2   7      639.70      664.33      5.59 o 
  -2  -2   7       95.40      103.53      1.30 o 
  -1  -2   7      590.81      651.68      5.17 o 
   0  -2   7      436.75      509.68      4.36 o 
   1  -2   7      170.59      155.22      1.71 o 
   2  -2   7      664.04      752.20      5.05 o 
   3  -2   7       26.76       28.55      0.85 o 
   4  -2   7      118.74      135.58      2.48 o 
   5  -2   7      375.66      344.86      4.56 o 
   6  -2   7        5.16        6.47      0.89 o 
   7  -2   7        7.82        8.77      1.08 o 
   8  -2   7      125.46      125.08      3.64 o 
   9  -2   7       47.81       51.05      2.96 o 
  10  -2   7        5.82        7.15      2.02 o 
 -11  -1   7       26.56       24.59      3.64 o 
 -10  -1   7      119.57      123.08      3.74 o 
  -9  -1   7        3.31        3.63      1.04 o 
  -8  -1   7        0.64        0.18      0.85 o 
  -7  -1   7       31.57       27.87      1.71 o 
  -6  -1   7        5.97        4.69      1.04 o 
  -5  -1   7      110.46      116.96      2.41 o 
  -4  -1   7        2.24        0.56      0.31 o 
  -3  -1   7       11.64        6.55      0.48 o 
  -2  -1   7        0.04        0.78      0.23 o 
  -1  -1   7     1079.07     1213.13      8.73 o 
   0  -1   7       90.15      105.41      1.65 o 
   1  -1   7     1396.65     1488.44      9.10 o 
   2  -1   7      548.46      535.81      3.99 o 
   3  -1   7        0.99        0.87      0.30 o 
   4  -1   7       93.40       96.28      2.12 o 
   5  -1   7        1.15        0.31      0.53 o 
   6  -1   7      202.12      196.77      3.65 o 
   7  -1   7       70.45       72.60      2.29 o 
   8  -1   7       43.97       46.93      2.31 o 
   9  -1   7       38.50       37.07      2.91 o 
  10  -1   7        0.01        1.20      1.28 o 
 -11   0   7       48.69       45.38      3.52 o 
 -10   0   7      259.56      289.85      5.85 o 
  -9   0   7       41.65       39.96      2.08 o 
  -8   0   7       69.28       76.21      2.66 o 
  -7   0   7        3.92        2.45      0.83 o 
  -6   0   7       53.31       59.83      1.88 o 
  -5   0   7        7.05        5.90      0.94 o 
  -4   0   7       66.12       85.85      2.33 o 
  -3   0   7      730.48      731.89      6.11 o 
  -2   0   7      471.19      530.05      3.94 o 
  -1   0   7       89.59       97.27      1.47 o 
   0   0   7      679.76      812.48      6.34 o 
   1   0   7       12.43       12.25      0.48 o 
   2   0   7      395.66      419.37      3.25 o 
   3   0   7       21.23       21.33      1.01 o 
   4   0   7       41.44       42.30      1.56 o 
   5   0   7      200.59      200.14      4.70 o 
   6   0   7       29.21       25.55      1.59 o 
   7   0   7       10.20       10.25      1.32 o 
   8   0   7      182.63      190.74      6.14 o 
   9   0   7       28.22       31.07      2.07 o 
  10   0   7       21.34       22.13      2.45 o 
 -11   1   7      269.66      296.88      6.90 o 
 -10   1   7       13.55       16.15      1.60 o 
  -9   1   7        5.19        4.02      0.98 o 
  -8   1   7       92.01      100.79      2.89 o 
  -7   1   7       91.64      102.76      3.79 o 
  -6   1   7       34.06       29.91      1.32 o 
  -5   1   7       30.22       33.30      2.28 o 
  -4   1   7       11.14       10.16      0.77 o 
  -3   1   7        0.05        0.15      0.28 o 
  -2   1   7        2.93        2.38      0.27 o 
  -1   1   7      544.53      587.48      5.15 o 
   0   1   7       67.61       63.36      1.23 o 
   1   1   7       15.12       19.00      0.59 o 
   2   1   7       68.51       83.41      1.27 o 
   3   1   7      173.22      174.57      2.93 o 
   4   1   7       11.90       14.20      1.10 o 
   5   1   7       23.87       20.54      1.59 o 
   6   1   7       29.48       29.25      1.76 o 
   7   1   7        6.99        7.04      1.23 o 
   8   1   7      178.59      177.70      4.86 o 
   9   1   7      113.28      110.51      3.80 o 
  10   1   7       60.88       62.79      3.70 o 
 -11   2   7        6.05        7.74      1.54 o 
 -10   2   7       36.85       38.12      2.42 o 
  -9   2   7       85.58       80.58      3.00 o 
  -8   2   7        0.55        0.03      0.81 o 
  -7   2   7      387.91      364.33      6.01 o 
  -6   2   7        6.14        4.84      0.81 o 
  -5   2   7      245.47      244.64      4.10 o 
  -4   2   7        0.10        2.02      1.21 o 
  -3   2   7        0.01        0.28      0.37 o 
  -2   2   7      154.24      206.89      2.03 o 
  -1   2   7       26.89       24.35      0.70 o 
   0   2   7       76.93       82.93      1.37 o 
   1   2   7       39.76       34.65      0.80 o 
   2   2   7      620.97      601.32      5.38 o 
   3   2   7       21.83       20.47      1.09 o 
   4   2   7       16.61       18.82      1.23 o 
   5   2   7        0.51        1.79      0.76 o 
   6   2   7       53.08       53.01      2.35 o 
   7   2   7      101.80       95.23      3.14 o 
   8   2   7        1.25        0.73      1.11 o 
   9   2   7       96.81       94.87      8.75 o 
 -11   3   7        9.32        8.67      1.73 o 
 -10   3   7      104.84      123.13      5.77 o 
  -9   3   7      237.16      248.75      5.96 o 
  -8   3   7       88.49       98.52      3.39 o 
  -7   3   7      117.25      111.50      3.18 o 
  -6   3   7        4.84        9.86      2.37 o 
  -5   3   7       11.02        9.26      1.02 o 
  -4   3   7       70.47       67.44      5.17 o 
  -3   3   7        0.10        0.33      0.28 o 
  -2   3   7      152.60      149.62      1.93 o 
  -1   3   7       38.87       35.71      0.90 o 
   0   3   7      319.82      321.04      3.04 o 
   1   3   7      101.80       93.45      1.67 o 
   2   3   7       25.92       24.63      0.95 o 
   3   3   7      506.13      502.54      5.84 o 
   4   3   7       48.52       48.97      2.19 o 
   5   3   7       41.81       47.18      2.29 o 
   6   3   7       22.98       21.49      1.78 o 
   7   3   7       86.92       88.82      3.67 o 
   8   3   7        8.19        9.40      1.79 o 
   9   3   7       62.17       55.28      4.89 o 
 -11   4   7        5.24        5.44      1.61 o 
 -10   4   7       14.61       14.01      3.10 o 
  -9   4   7        6.83        4.81      1.32 o 
  -8   4   7       27.73       30.13      2.57 o 
  -7   4   7       21.51       16.83      2.32 o 
  -6   4   7      452.71      454.01      7.36 o 
  -5   4   7       70.29       68.75      3.23 o 
  -4   4   7      153.22      164.49      3.89 o 
  -3   4   7       12.58       11.53      0.81 o 
  -2   4   7       32.18       43.23      1.29 o 
  -1   4   7     1148.90     1161.18      8.19 o 
   0   4   7        8.50       15.39      0.70 o 
   1   4   7      350.46      313.35      4.13 o 
   2   4   7      240.85      233.00      4.08 o 
   3   4   7        6.50        6.99      1.02 o 
   4   4   7       48.01       45.04      2.28 o 
   5   4   7      198.33      199.10      5.15 o 
   6   4   7       13.35        9.31      1.46 o 
   7   4   7       30.84       26.48      5.74 o 
   8   4   7       63.58       65.89      3.56 o 
   9   4   7       33.15       33.27      2.92 o 
 -11   5   7        0.05        2.21      1.50 o 
 -10   5   7        8.56        8.58      1.79 o 
  -9   5   7       97.04       97.34      3.50 o 
  -8   5   7      165.24      178.36      6.82 o 
  -7   5   7      263.78      257.87      5.57 o 
  -6   5   7       94.80       89.34      3.07 o 
  -5   5   7      521.46      490.37      9.01 o 
  -4   5   7        0.67        0.88      1.08 o 
  -3   5   7      162.17      128.24      2.46 o 
  -2   5   7       48.53       49.22      1.64 o 
  -1   5   7      456.85      414.77      5.65 o 
   0   5   7        5.75        4.71      0.86 o 
   1   5   7       22.63       23.59      1.22 o 
   2   5   7      252.58      241.28      3.83 o 
   3   5   7      143.35      124.90      3.72 o 
   4   5   7       85.21       88.22      3.93 o 
   5   5   7        0.17        0.50      0.94 o 
   6   5   7        8.24        7.05      1.91 o 
   7   5   7        2.89        5.05      2.24 o 
   8   5   7        4.13        2.96      1.68 o 
 -11   6   7        0.17        1.57      1.42 o 
 -10   6   7       23.31       27.84      2.71 o 
  -9   6   7       53.50       51.91      3.06 o 
  -8   6   7        1.11        2.37      1.16 o 
  -7   6   7      168.09      154.04      4.35 o 
  -6   6   7       38.31       38.23      2.60 o 
  -5   6   7      179.22      172.60      6.08 o 
  -4   6   7       83.34       81.72      2.67 o 
  -3   6   7      109.43      111.30      2.75 o 
  -2   6   7       46.00       40.73      2.32 o 
  -1   6   7       14.03       22.35      2.19 o 
   0   6   7       13.32       15.78      1.62 o 
   1   6   7       13.09       17.19      1.15 o 
   2   6   7        1.60        1.18      0.84 o 
   3   6   7      142.10      141.74      3.86 o 
   4   6   7        2.15        0.26      1.10 o 
   5   6   7       19.11       17.55      1.95 o 
   6   6   7        0.04        3.60      3.98 o 
   7   6   7       16.86        9.29      3.31 o 
 -10   7   7        0.10        0.79      1.31 o 
  -9   7   7        9.86        9.63      1.83 o 
  -8   7   7       34.29       30.99      2.58 o 
  -7   7   7       31.44       34.42      2.63 o 
  -6   7   7       58.08       64.82      7.18 o 
  -5   7   7       13.67       10.07      1.79 o 
  -4   7   7        9.91        9.01      1.40 o 
  -3   7   7       16.86       27.51      2.44 o 
  -2   7   7        6.33        6.94      3.06 o 
  -1   7   7       14.59       17.18      2.10 o 
   0   7   7       82.10       79.93      4.63 o 
   1   7   7        7.70        9.42      1.34 o 
   2   7   7        0.50        0.45      0.94 o 
   3   7   7       87.57       90.48      3.26 o 
   4   7   7        0.08        0.18      1.20 o 
   5   7   7       12.43       14.22      2.60 o 
   6   7   7        0.02       -0.53      1.50 o 
   7   7   7       29.45       24.35      3.07 o 
 -10   8   7        3.80        2.72      2.76 o 
  -9   8   7       16.28       16.14      2.29 o 
  -8   8   7        1.10        1.66      1.33 o 
  -7   8   7       53.40       46.59      2.89 o 
  -6   8   7        4.51        2.23      1.28 o 
  -5   8   7       40.79       34.44      2.81 o 
  -4   8   7        7.05        5.52      2.62 o 
  -3   8   7      177.34      192.41      5.81 o 
  -2   8   7       37.55       38.89      2.88 o 
  -1   8   7        8.67        8.77      2.66 o 
   0   8   7      126.79      117.95      4.80 o 
   1   8   7        5.27        2.98      1.38 o 
   2   8   7        1.34        3.57      1.78 o 
   3   8   7       16.20       13.01      2.01 o 
   4   8   7       68.79       66.94      3.59 o 
   5   8   7        0.21        1.01      1.67 o 
   6   8   7        3.60        1.05      2.86 o 
  -9   9   7        6.61        8.10      2.84 o 
  -8   9   7        2.15        0.79      1.43 o 
  -7   9   7        7.99        5.35      1.70 o 
  -6   9   7        2.60        5.62      2.85 o 
  -5   9   7        5.54        6.21      1.39 o 
  -4   9   7        7.19        9.39      2.40 o 
  -3   9   7       21.12       22.48      3.94 o 
  -2   9   7        0.50        0.24      1.47 o 
  -1   9   7        2.15        5.40      1.85 o 
   0   9   7       28.85       31.67      2.89 o 
   1   9   7       15.15       17.73      4.00 o 
   2   9   7        0.14        3.56      3.03 o 
   3   9   7       13.78       14.98      3.38 o 
   4   9   7        1.98        2.79      5.16 o 
   5   9   7       95.99      111.90      9.49 o 
  -8  10   7       10.93       10.48      2.28 o 
  -7  10   7       11.64       11.14      2.23 o 
  -6  10   7      132.36      133.33      5.31 o 
  -5  10   7       15.11       20.55      3.54 o 
  -4  10   7       36.11       44.53      5.53 o 
  -3  10   7       12.56       11.82      3.75 o 
  -2  10   7        4.07        2.71      1.79 o 
  -1  10   7        6.44        8.18      2.23 o 
   0  10   7       22.97       26.34      2.95 o 
   1  10   7      218.26      238.42     11.91 o 
   2  10   7        2.15        2.78      3.38 o 
   3  10   7       56.18       72.59     10.69 o 
   4  10   7       18.52       39.82     13.40 o 
  -7  11   7       29.34       26.44      3.18 o 
  -6  11   7        1.75        3.16      1.62 o 
  -5  11   7        5.61        5.61      2.62 o 
  -4  11   7       97.78      112.44      8.32 o 
  -3  11   7      217.02      243.42     11.94 o 
  -2  11   7       13.40       16.79      4.00 o 
  -1  11   7      149.76      164.44      6.21 o 
   0  11   7       72.73       76.07      6.88 o 
   1  11   7        6.17       12.35      4.22 o 
   2  11   7      118.98      143.27      9.88 o 
   3  11   7        1.54        4.22      3.81 o 
  -6  12   7        7.78        4.98      3.13 o 
  -5  12   7       20.74       21.94      3.84 o 
  -4  12   7       47.03       44.11      8.60 o 
  -3  12   7        1.51        4.10      3.38 o 
  -2  12   7       51.34       57.13      6.03 o 
  -1  12   7       24.22       23.58      3.61 o 
   0  12   7        0.13        3.10      3.56 o 
   1  12   7        0.55       -0.78      3.35 o 
  -2 -15   8       74.58       68.76      6.94 o 
  -1 -15   8        0.42        0.63      3.13 o 
   0 -15   8      177.09      191.92     10.10 o 
   1 -15   8        8.46        5.44      3.50 o 
   2 -15   8       76.80       71.48      7.00 o 
   3 -15   8        5.32       10.29      4.19 o 
   4 -15   8        2.94        2.16      3.94 o 
   5 -15   8       37.54       22.73      5.78 o 
  -3 -14   8        5.09       -0.47      3.28 o 
  -2 -14   8       78.97       83.27      7.44 o 
  -1 -14   8        0.16        1.03      2.91 o 
   0 -14   8        7.61        8.47      2.32 o 
   1 -14   8        9.28        7.21      2.21 o 
   2 -14   8       81.04       81.48      7.22 o 
   3 -14   8       10.67        7.66      4.03 o 
   4 -14   8        1.43       -1.66      3.50 o 
   5 -14   8        0.19        1.22      2.67 o 
   6 -14   8        9.26       10.24      2.43 o 
  -4 -13   8        0.74       15.95      4.47 o 
  -3 -13   8       15.59       21.86      4.50 o 
  -2 -13   8       23.63       35.63      4.24 o 
  -1 -13   8        5.14        3.82      2.49 o 
   0 -13   8        4.76        2.58      1.77 o 
   1 -13   8      114.97      119.62      7.06 o 
   2 -13   8      106.84      103.86      6.40 o 
   3 -13   8        0.13        4.16      3.31 o 
   4 -13   8        5.27        5.04      2.56 o 
   5 -13   8        8.54        9.82      1.95 o 
   6 -13   8       68.72       63.94      4.02 o 
   7 -13   8       61.44       75.63      4.42 o 
  -6 -12   8       10.44        6.31      2.92 o 
  -5 -12   8       20.26       27.85      7.68 o 
  -4 -12   8       79.37       88.64      7.79 o 
  -3 -12   8       69.82       62.19     16.62 o 
  -2 -12   8       27.21       33.40      9.61 o 
  -1 -12   8        2.48       -1.23      2.25 o 
   0 -12   8       21.67       19.45      2.13 o 
   1 -12   8       59.28       62.80      3.14 o 
   2 -12   8      152.49      144.12      5.89 o 
   3 -12   8       14.87       16.90      4.34 o 
   4 -12   8       49.37       44.29      2.44 o 
   5 -12   8       37.83       31.00      2.84 o 
   6 -12   8      144.62      168.07      8.81 o 
   7 -12   8        2.00        0.49      1.46 o 
   8 -12   8       21.45       24.20      2.84 o 
  -7 -11   8        1.16       -0.64      2.12 o 
  -6 -11   8        2.91        2.51      2.20 o 
  -5 -11   8       14.40       13.72      2.81 o 
  -4 -11   8        3.58        6.94      1.69 o 
  -3 -11   8        2.21        4.43      1.79 o 
  -2 -11   8      102.46      104.71      6.55 o 
  -1 -11   8        2.38        3.47      1.26 o 
   0 -11   8       40.85       42.96      4.40 o 
   1 -11   8      197.28      191.61      5.05 o 
   2 -11   8      224.93      225.54      7.13 o 
   3 -11   8        0.26       -0.12      1.00 o 
   4 -11   8        5.17        6.20      1.24 o 
   5 -11   8      120.22      116.19      3.81 o 
   6 -11   8       70.75       77.84      3.59 o 
   7 -11   8        3.75        4.45      2.35 o 
   8 -11   8       79.93       76.64      4.10 o 
   9 -11   8        1.05        1.98      1.97 o 
  -8 -10   8        0.16        3.28      2.53 o 
  -7 -10   8        1.99        3.09      3.20 o 
  -6 -10   8       19.19       14.53      5.13 o 
  -5 -10   8       36.58       27.41      3.75 o 
  -4 -10   8        8.50        5.96      1.44 o 
  -3 -10   8       40.69       49.76      2.57 o 
  -2 -10   8       11.89       11.82      2.06 o 
  -1 -10   8        4.54        2.40      1.15 o 
   0 -10   8      212.41      196.53      5.04 o 
   1 -10   8      123.33      135.36      4.03 o 
   2 -10   8      100.24       88.39      2.51 o 
   3 -10   8       53.73       49.62      2.58 o 
   4 -10   8      269.81      260.17      4.91 o 
   5 -10   8       18.09       16.83      1.73 o 
   6 -10   8      260.27      239.05      6.83 o 
   7 -10   8      245.47      260.52      6.36 o 
   8 -10   8       43.05       41.80      3.07 o 
   9 -10   8       18.15       16.32      2.50 o 
  -8  -9   8        7.52        5.81      1.94 o 
  -7  -9   8        0.53        1.89      1.71 o 
  -6  -9   8       91.99       75.64      3.94 o 
  -5  -9   8       33.62       32.93      2.73 o 
  -4  -9   8       43.88       47.60      2.42 o 
  -3  -9   8      135.68      122.63      3.50 o 
  -2  -9   8       14.44        7.78      1.35 o 
  -1  -9   8       11.08        5.41      1.22 o 
   0  -9   8       80.18       59.10      2.62 o 
   1  -9   8        0.01       -0.44      0.75 o 
   2  -9   8        1.16        2.36      0.67 o 
   3  -9   8       12.41        7.64      1.02 o 
   4  -9   8        2.42        0.39      0.72 o 
   5  -9   8      139.50      125.11      3.61 o 
   6  -9   8       20.82       20.73      1.83 o 
   7  -9   8       26.50       28.90      2.11 o 
   8  -9   8        0.65        1.18      1.17 o 
   9  -9   8       20.67       25.31      2.51 o 
  -9  -8   8       21.80       16.11      2.32 o 
  -8  -8   8       67.05       65.10      6.85 o 
  -7  -8   8        0.37        0.84      1.17 o 
  -6  -8   8       49.04       57.28      3.84 o 
  -5  -8   8       52.14       49.83      2.75 o 
  -4  -8   8       23.67       15.33      1.76 o 
  -3  -8   8        1.11       -0.51      0.73 o 
  -2  -8   8       49.30       36.93      1.40 o 
  -1  -8   8       88.33       74.64      3.87 o 
   0  -8   8      129.82      124.81      3.62 o 
   1  -8   8       16.03       22.67      1.14 o 
   2  -8   8     1342.80     1278.14     10.29 o 
   3  -8   8        4.81        3.27      0.74 o 
   4  -8   8       29.02       22.42      1.54 o 
   5  -8   8       83.14       80.75      2.65 o 
   6  -8   8        0.08        0.36      1.30 o 
   7  -8   8       22.80       21.38      1.84 o 
   8  -8   8        6.32        7.78      1.52 o 
   9  -8   8        2.83        2.43      1.31 o 
  10  -8   8        7.60        5.94      2.22 o 
  -9  -7   8       14.87       12.45      2.14 o 
  -8  -7   8       67.82       66.74      4.57 o 
  -7  -7   8       17.21       21.05      2.07 o 
  -6  -7   8       47.05       43.56      2.37 o 
  -5  -7   8       88.93       84.53      3.34 o 
  -4  -7   8      159.04      149.84      4.09 o 
  -3  -7   8      873.72      819.14      9.47 o 
  -2  -7   8      359.15      317.72      4.03 o 
  -1  -7   8      508.76      493.86      5.11 o 
   0  -7   8       68.14       57.94      1.24 o 
   1  -7   8        2.40        1.45      0.50 o 
   2  -7   8        9.33        6.70      0.94 o 
   3  -7   8       23.53       18.11      1.14 o 
   4  -7   8       59.85       59.76      1.97 o 
   5  -7   8        0.61        0.92      0.69 o 
   6  -7   8       68.68       65.24      2.57 o 
   7  -7   8      110.71      115.55      3.42 o 
   8  -7   8       10.71        8.18      2.04 o 
   9  -7   8        8.11        5.74      1.42 o 
  10  -7   8       13.37       11.78      1.91 o 
 -10  -6   8       79.10       81.15      3.28 o 
  -9  -6   8       42.87       36.72      3.31 o 
  -8  -6   8       36.76       40.61      2.61 o 
  -7  -6   8       89.87       85.75      3.02 o 
  -6  -6   8        0.35        0.47      0.83 o 
  -5  -6   8        7.97        5.58      1.09 o 
  -4  -6   8        2.74        0.98      0.70 o 
  -3  -6   8      617.08      600.66      6.30 o 
  -2  -6   8        3.68        1.50      0.43 o 
  -1  -6   8       10.92       11.18      0.63 o 
   0  -6   8       58.46       50.15      1.01 o 
   1  -6   8      103.91       98.80      1.47 o 
   2  -6   8      228.05      235.00      2.89 o 
   3  -6   8       92.67       80.87      1.97 o 
   4  -6   8      175.08      144.95      2.97 o 
   5  -6   8      102.98       80.52      2.99 o 
   6  -6   8       41.07       43.96      1.95 o 
   7  -6   8        0.86        0.43      0.90 o 
   8  -6   8       48.86       48.86      2.51 o 
   9  -6   8       20.70       16.31      1.89 o 
  10  -6   8        6.53        1.35      1.51 o 
 -10  -5   8        8.92        7.52      1.80 o 
  -9  -5   8       36.92       35.40      2.66 o 
  -8  -5   8        2.57        1.05      1.04 o 
  -7  -5   8       18.45       18.69      1.67 o 
  -6  -5   8      132.68      125.08      3.33 o 
  -5  -5   8      161.22      155.03      3.57 o 
  -4  -5   8      747.48      730.36      8.43 o 
  -3  -5   8       10.14       11.94      0.85 o 
  -2  -5   8       14.09       13.96      0.70 o 
  -1  -5   8      267.87      250.79      2.36 o 
   0  -5   8       26.07       26.98      0.74 o 
   1  -5   8       44.29       39.20      0.91 o 
   2  -5   8      680.19      649.57      5.15 o 
   3  -5   8       81.02       81.67      1.77 o 
   4  -5   8      345.06      294.76      4.34 o 
   5  -5   8       30.41       28.31      1.61 o 
   6  -5   8      118.15      113.26      2.88 o 
   7  -5   8        5.45        5.50      1.07 o 
   8  -5   8        2.96        3.17      1.00 o 
   9  -5   8       19.64       17.10      1.90 o 
  10  -5   8        1.04        1.01      1.32 o 
 -11  -4   8       31.68       34.66      2.94 o 
 -10  -4   8        0.16       -0.47      1.27 o 
  -9  -4   8       40.93       45.34      2.77 o 
  -8  -4   8       12.43       13.56      3.00 o 
  -7  -4   8        0.80        0.54      0.89 o 
  -6  -4   8        0.11        1.10      0.72 o 
  -5  -4   8      737.69      691.22      8.75 o 
  -4  -4   8      290.61      283.61      4.72 o 
  -3  -4   8      167.04      165.54      2.44 o 
  -2  -4   8       25.40       17.55      0.67 o 
  -1  -4   8       47.90       63.95      1.13 o 
   0  -4   8      334.14      336.47      3.29 o 
   1  -4   8       51.95       77.61      1.17 o 
   2  -4   8      721.74      680.30      5.08 o 
   3  -4   8        0.14        1.04      0.43 o 
   4  -4   8        2.10        1.92      0.63 o 
   5  -4   8       27.16       41.85      1.70 o 
   6  -4   8       53.76       41.42      1.91 o 
   7  -4   8        4.34        3.71      0.92 o 
   8  -4   8        9.58        9.83      1.24 o 
   9  -4   8       10.01        9.72      1.60 o 
  10  -4   8        1.75        1.42      1.24 o 
 -11  -3   8       20.68       21.54      2.20 o 
 -10  -3   8        0.39        0.70      1.24 o 
  -9  -3   8        0.02       -0.06      0.94 o 
  -8  -3   8        3.14        1.59      1.07 o 
  -7  -3   8        0.98        0.43      0.87 o 
  -6  -3   8       60.65       63.70      2.30 o 
  -5  -3   8      821.91      826.36      9.42 o 
  -4  -3   8        0.60        0.70      0.62 o 
  -3  -3   8        5.92        4.81      0.51 o 
  -2  -3   8      223.98      226.24      2.14 o 
  -1  -3   8       14.96       13.51      0.57 o 
   0  -3   8       72.38       95.04      1.53 o 
   1  -3   8       47.34       54.04      1.00 o 
   2  -3   8        9.86       16.11      0.59 o 
   3  -3   8       48.86       48.80      1.32 o 
   4  -3   8      387.39      365.35      4.80 o 
   5  -3   8       10.89        2.25      0.75 o 
   6  -3   8        0.73        0.41      0.61 o 
   7  -3   8        3.00        2.40      0.84 o 
   8  -3   8       15.87       16.08      1.47 o 
   9  -3   8        0.08        0.13      0.89 o 
  10  -3   8       14.04        9.90      2.24 o 
 -11  -2   8        0.00       -0.47      1.19 o 
 -10  -2   8        7.78        6.00      1.42 o 
  -9  -2   8        0.59        1.27      1.02 o 
  -8  -2   8       37.78       31.46      2.25 o 
  -7  -2   8        4.93        5.56      1.73 o 
  -6  -2   8       23.28       20.71      1.42 o 
  -5  -2   8        3.68        3.52      0.94 o 
  -4  -2   8     1081.82     1074.05     11.21 o 
  -3  -2   8       62.81       66.29      1.34 o 
  -2  -2   8       33.60       56.72      0.95 o 
  -1  -2   8       95.89      108.56      1.57 o 
   0  -2   8       72.99      101.69      1.63 o 
   1  -2   8        6.76        5.92      0.41 o 
   2  -2   8        1.41        1.82      0.30 o 
   3  -2   8      159.95      165.81      2.44 o 
   4  -2   8       13.79       16.17      1.11 o 
   5  -2   8       33.21       29.87      1.59 o 
   6  -2   8       23.18       28.00      1.64 o 
   7  -2   8        2.14        1.73      0.80 o 
   8  -2   8       10.80       10.57      1.35 o 
   9  -2   8        2.18        2.45      1.08 o 
  10  -2   8        3.83        4.43      1.58 o 
 -11  -1   8       46.83       51.55      2.78 o 
 -10  -1   8       22.70       25.50      2.03 o 
  -9  -1   8        0.54        0.84      1.00 o 
  -8  -1   8       49.27       49.27      2.37 o 
  -7  -1   8      164.94      173.22      5.25 o 
  -6  -1   8        1.16        0.58      0.62 o 
  -5  -1   8      136.38      137.49      3.14 o 
  -4  -1   8      792.96      805.59      8.83 o 
  -3  -1   8        5.25       11.76      0.64 o 
  -2  -1   8       60.96       79.68      1.12 o 
  -1  -1   8      266.80      272.47      2.76 o 
   0  -1   8        2.66        3.45      0.37 o 
   1  -1   8        9.38        7.46      0.44 o 
   2  -1   8        3.45        0.34      0.25 o 
   3  -1   8        7.42        4.91      0.63 o 
   4  -1   8      102.01      105.23      2.53 o 
   5  -1   8       28.11       24.22      1.52 o 
   6  -1   8       87.80       77.10      2.56 o 
   7  -1   8      113.31      103.49      3.53 o 
   8  -1   8       29.07       30.98      2.19 o 
   9  -1   8       32.07       33.96      2.25 o 
  10  -1   8       26.69       26.68      2.65 o 
 -11   0   8        2.17        1.56      1.24 o 
 -10   0   8       17.25       14.43      1.66 o 
  -9   0   8       64.92       64.72      2.77 o 
  -8   0   8        8.32        8.00      1.28 o 
  -7   0   8       65.71       66.89      2.60 o 
  -6   0   8       74.47       84.34      2.40 o 
  -5   0   8      582.88      593.55      6.79 o 
  -4   0   8       77.15       85.59      2.29 o 
  -3   0   8      164.33      169.25      2.30 o 
  -2   0   8       48.27       41.08      0.85 o 
  -1   0   8       98.44      118.40      1.74 o 
   0   0   8      206.87      219.63      2.40 o 
   1   0   8        1.85        2.34      0.32 o 
   2   0   8      365.46      368.91      3.71 o 
   3   0   8       80.47       80.28      1.97 o 
   4   0   8       13.02        9.99      1.10 o 
   5   0   8      239.43      213.57      4.29 o 
   6   0   8      100.19       99.20      2.97 o 
   7   0   8        1.44        1.01      0.84 o 
   8   0   8        1.21        0.55      1.09 o 
   9   0   8       16.72       21.61      3.72 o 
  10   0   8       55.00       56.95      4.16 o 
 -11   1   8        0.03        0.51      1.32 o 
 -10   1   8       60.43       66.55      2.94 o 
  -9   1   8        9.97        9.57      1.36 o 
  -8   1   8       29.25       26.06      1.78 o 
  -7   1   8       49.01       45.98      2.15 o 
  -6   1   8      140.43      151.53      3.22 o 
  -5   1   8      445.17      432.58      6.53 o 
  -4   1   8      197.29      187.82      4.74 o 
  -3   1   8      325.47      327.94      3.15 o 
  -2   1   8      132.70      136.40      1.65 o 
  -1   1   8      293.09      342.51      3.45 o 
   0   1   8        2.08       -0.03      0.27 o 
   1   1   8      256.17      279.49      2.59 o 
   2   1   8       32.77       38.64      1.13 o 
   3   1   8        0.12        0.35      0.53 o 
   4   1   8      149.89      151.92      3.26 o 
   5   1   8        2.31        2.39      0.77 o 
   6   1   8       87.68       92.60      2.98 o 
   7   1   8       39.01       36.27      3.24 o 
   8   1   8       23.94       24.42      2.37 o 
   9   1   8       13.05       11.21      1.81 o 
 -11   2   8       64.49       75.68      3.53 o 
 -10   2   8      242.49      253.25     10.54 o 
  -9   2   8      106.08      101.62      3.61 o 
  -8   2   8        9.02       11.46      1.52 o 
  -7   2   8      206.27      204.07      4.96 o 
  -6   2   8        2.52        1.71      0.81 o 
  -5   2   8      157.10      154.67      3.65 o 
  -4   2   8      584.40      569.97      8.25 o 
  -3   2   8        7.15        6.01      0.60 o 
  -2   2   8      138.32      134.40      1.74 o 
  -1   2   8        0.18        0.36      0.30 o 
   0   2   8        1.93        4.39      0.45 o 
   1   2   8        0.08        0.57      0.36 o 
   2   2   8      132.68      135.17      2.21 o 
   3   2   8      298.69      290.37      4.34 o 
   4   2   8       79.55       74.87      2.58 o 
   5   2   8      343.36      335.60      6.00 o 
   6   2   8      263.05      247.67      5.20 o 
   7   2   8       17.34       16.48      2.18 o 
   8   2   8        4.90        2.59      1.39 o 
   9   2   8      173.40      178.02      5.38 o 
 -11   3   8      138.44      153.20      5.09 o 
 -10   3   8      226.88      240.45      6.40 o 
  -9   3   8       47.03       48.70      2.82 o 
  -8   3   8      107.96      109.65      3.81 o 
  -7   3   8        0.28       -0.09      0.84 o 
  -6   3   8      306.13      306.70      5.74 o 
  -5   3   8       21.62       30.39      3.80 o 
  -4   3   8      346.01      351.27      6.14 o 
  -3   3   8        1.55        1.08      0.46 o 
  -2   3   8      724.95      736.13      6.89 o 
  -1   3   8       98.86       89.91      1.42 o 
   0   3   8       18.58       21.25      0.80 o 
   1   3   8      970.92      905.51      8.78 o 
   2   3   8      436.70      394.32      4.40 o 
   3   3   8      385.89      369.52      5.22 o 
   4   3   8      240.04      226.93      4.77 o 
   5   3   8       49.65       49.61      2.60 o 
   6   3   8      185.02      182.57      4.57 o 
   7   3   8      237.78      226.25      7.56 o 
   8   3   8       21.52       25.83      2.60 o 
   9   3   8       24.82       18.38      2.34 o 
 -11   4   8       31.35       28.02      2.64 o 
 -10   4   8        1.35        3.18      1.50 o 
  -9   4   8      113.04      124.50      4.36 o 
  -8   4   8      216.97      220.02      6.59 o 
  -7   4   8       12.63       15.50      2.20 o 
  -6   4   8      202.13      196.85      4.60 o 
  -5   4   8      345.35      341.12      7.09 o 
  -4   4   8      477.69      485.72      9.37 o 
  -3   4   8     1286.43     1207.40     11.16 o 
  -2   4   8      260.59      224.43      3.91 o 
  -1   4   8      172.39      127.60      2.51 o 
   0   4   8      318.27      289.39      3.92 o 
   1   4   8       11.80        6.78      0.74 o 
   2   4   8       59.94       56.11      1.81 o 
   3   4   8       31.48       27.08      2.57 o 
   4   4   8        8.78        8.71      1.66 o 
   5   4   8       42.92       41.40      2.91 o 
   6   4   8       19.86       18.53      3.73 o 
   7   4   8       13.97       19.26      2.68 o 
   8   4   8       14.25       11.07      2.09 o 
 -11   5   8       25.70       27.17      2.71 o 
 -10   5   8      452.36      476.21     15.20 o 
  -9   5   8        4.92        7.01      1.72 o 
  -8   5   8       38.31       31.29      2.29 o 
  -7   5   8      199.21      195.13      4.91 o 
  -6   5   8       42.44       42.21      4.63 o 
  -5   5   8       85.01       70.46      3.18 o 
  -4   5   8       34.02       31.44      2.03 o 
  -3   5   8       73.31       57.65      2.06 o 
  -2   5   8        1.57        1.41      0.69 o 
  -1   5   8        2.20        2.31      1.22 o 
   0   5   8      327.67      303.00      7.59 o 
   1   5   8       35.12       35.65      1.53 o 
   2   5   8       13.73       14.28      1.36 o 
   3   5   8       12.14       12.24      1.42 o 
   4   5   8       46.24       44.98      2.82 o 
   5   5   8       11.46        9.29      1.58 o 
   6   5   8       13.83       15.27      2.51 o 
   7   5   8       12.14       11.81      2.20 o 
   8   5   8        0.83        2.42      1.76 o 
 -10   6   8        6.97        7.32      1.98 o 
  -9   6   8       39.13       38.98      3.48 o 
  -8   6   8       12.93       12.33      1.96 o 
  -7   6   8       39.19       43.27      2.64 o 
  -6   6   8      144.51      135.22      4.13 o 
  -5   6   8       13.16        9.80      1.74 o 
  -4   6   8       22.35       16.75      2.41 o 
  -3   6   8        0.22        0.33      1.40 o 
  -2   6   8        3.46       -0.16      2.01 o 
  -1   6   8       35.07       41.67      2.85 o 
   0   6   8       10.14        8.40      1.84 o 
   1   6   8        5.99        3.93      1.08 o 
   2   6   8       24.08       22.81      2.74 o 
   3   6   8       10.77        8.34      1.63 o 
   4   6   8       10.33        6.01      1.96 o 
   5   6   8       33.89       33.55      3.07 o 
   6   6   8       21.31       23.17      2.82 o 
   7   6   8        0.23        0.37      1.91 o 
 -10   7   8        9.59        8.51      2.10 o 
  -9   7   8       56.26       56.15      3.43 o 
  -8   7   8        0.10        1.58      1.29 o 
  -7   7   8        1.08        0.23      1.08 o 
  -6   7   8       32.89       24.79      3.27 o 
  -5   7   8        1.12        5.26      1.44 o 
  -4   7   8        7.71        7.54      2.84 o 
  -3   7   8       87.46       78.83      3.06 o 
  -2   7   8        2.49        4.33      1.52 o 
  -1   7   8       80.53       82.87      4.00 o 
   0   7   8        4.25        2.36      1.45 o 
   1   7   8        5.76        8.61      1.67 o 
   2   7   8       32.55       39.86      3.29 o 
   3   7   8        0.20        3.64      2.02 o 
   4   7   8        6.28        2.95      1.52 o 
   5   7   8        0.05        1.55      1.63 o 
   6   7   8       11.40       12.26      2.57 o 
  -9   8   8       13.46       14.06      2.28 o 
  -8   8   8        0.45        0.79      1.36 o 
  -7   8   8        0.09        0.28      1.31 o 
  -6   8   8        2.69        1.12      1.60 o 
  -5   8   8       87.14       96.85      4.75 o 
  -4   8   8        5.78        5.76      1.74 o 
  -3   8   8        0.01        0.63      2.19 o 
  -2   8   8       11.65       11.62      1.97 o 
  -1   8   8       48.77       55.83      4.66 o 
   0   8   8        5.64        6.01      3.46 o 
   1   8   8       14.75       17.57      3.97 o 
   2   8   8       28.48       27.51      3.98 o 
   3   8   8        8.20        8.85      2.93 o 
   4   8   8        4.25        7.04      4.61 o 
   5   8   8        2.61        0.94      1.81 o 
   6   8   8        0.66        4.96      4.64 o 
  -9   9   8        0.68        0.39      1.64 o 
  -8   9   8        0.17       -0.85      1.39 o 
  -7   9   8       31.56       32.38      3.08 o 
  -6   9   8       26.53       32.48      6.33 o 
  -5   9   8        8.49        8.77      1.74 o 
  -4   9   8       43.83       47.03      5.63 o 
  -3   9   8       24.09       38.71      5.07 o 
  -2   9   8      170.65      178.16      8.04 o 
  -1   9   8       29.45       31.34      5.28 o 
   0   9   8       14.15       12.50      3.50 o 
   1   9   8        0.10       -2.60      2.60 o 
   2   9   8        1.39        9.57      3.78 o 
   3   9   8      138.02      160.58      8.41 o 
   4   9   8        2.53       10.02      3.48 o 
   5   9   8       40.63       57.34     10.54 o 
  -8  10   8        0.36        0.65      1.59 o 
  -7  10   8        0.52        1.12      1.61 o 
  -6  10   8        5.45        5.22      1.90 o 
  -5  10   8        3.95        1.19      2.37 o 
  -4  10   8        2.33        2.85      3.00 o 
  -3  10   8       33.13       39.08      5.25 o 
  -2  10   8       37.34       34.80      4.82 o 
  -1  10   8      162.89      179.49      6.49 o 
   0  10   8       27.00       32.54      3.04 o 
   1  10   8      109.79      130.67      8.91 o 
   2  10   8       40.15       46.59      6.35 o 
   3  10   8        0.39       -3.03      3.31 o 
  -7  11   8        4.11        5.25      2.12 o 
  -6  11   8        3.04        7.02      3.89 o 
  -5  11   8      155.71      161.69      8.44 o 
  -4  11   8       21.63       19.89      4.72 o 
  -3  11   8        7.45        8.00      3.72 o 
  -2  11   8       19.22       13.95      3.85 o 
  -1  11   8        2.62        1.59      1.97 o 
   0  11   8       51.23       55.72      6.32 o 
   1  11   8       18.94       21.29      4.91 o 
   2  11   8       12.09       19.20      5.10 o 
  -5  12   8       11.71       11.65      3.36 o 
  -4  12   8       41.96       48.48      5.10 o 
  -3  12   8      101.62      119.47      8.54 o 
  -2  12   8       42.88       56.41      6.19 o 
  -1  12   8        4.01        3.44      2.91 o 
   0  12   8       17.82       18.04      4.41 o 
  -2 -15   9       13.02       13.98      4.50 o 
  -1 -15   9        2.22        4.03      3.44 o 
   0 -15   9       24.92       23.26      4.28 o 
   1 -15   9        2.45        1.34      3.10 o 
   2 -15   9        6.69        2.47      3.25 o 
   3 -15   9       12.31        9.10      4.22 o 
   4 -15   9        5.28        8.88      4.53 o 
  -4 -14   9       18.00       12.69      4.63 o 
  -3 -14   9        1.56        6.91      3.85 o 
  -2 -14   9       18.04       18.79      4.41 o 
  -1 -14   9        8.22        2.09      3.25 o 
   0 -14   9       76.28       70.63      4.21 o 
   1 -14   9       32.99       36.90      5.16 o 
   2 -14   9        3.38        6.16      3.50 o 
   3 -14   9        4.42        4.25      3.69 o 
   4 -14   9       14.23       19.29      5.13 o 
   5 -14   9        0.08        0.47      3.53 o 
   6 -14   9       10.72        9.63      2.42 o 
  -5 -13   9        0.05       15.63      4.82 o 
  -4 -13   9       59.76       76.70      7.44 o 
  -3 -13   9        3.82       -4.00      2.97 o 
  -2 -13   9       76.17       79.58      7.22 o 
  -1 -13   9       11.14       11.22      3.22 o 
   0 -13   9      111.07      111.22      5.62 o 
   1 -13   9       13.42       12.12      2.29 o 
   2 -13   9        0.81       -2.35      2.63 o 
   3 -13   9        0.07        0.28      3.16 o 
   4 -13   9        0.07        2.00      3.28 o 
   5 -13   9        0.12       -0.25      1.34 o 
   6 -13   9        2.93        1.34      1.59 o 
   7 -13   9       15.77       14.55      3.92 o 
  -6 -12   9        0.03       -0.44      2.35 o 
  -5 -12   9        0.40       -0.13      3.31 o 
  -4 -12   9        1.51       -0.78      3.35 o 
  -3 -12   9        6.00       11.20      2.99 o 
  -2 -12   9        0.22       -2.71      1.89 o 
  -1 -12   9        1.69        4.75      2.87 o 
   0 -12   9       12.75       15.89      3.68 o 
   1 -12   9       61.67       55.71      4.09 o 
   2 -12   9        8.18       11.80      2.42 o 
   3 -12   9        6.43        5.92      2.15 o 
   4 -12   9        8.35        6.50      1.50 o 
   5 -12   9        0.85        1.76      1.39 o 
   6 -12   9        2.12        2.19      1.53 o 
   7 -12   9      123.84      134.07      5.35 o 
   8 -12   9        1.70        2.68      1.63 o 
  -7 -11   9        0.14        0.91      1.86 o 
  -6 -11   9        0.01       -0.07      2.10 o 
  -5 -11   9        0.66        1.53      2.14 o 
  -4 -11   9       46.49       48.75      4.66 o 
  -3 -11   9        3.85        0.95      1.85 o 
  -2 -11   9       10.01        7.10      1.95 o 
  -1 -11   9       24.64       26.32      2.15 o 
   0 -11   9       52.84       50.03      4.85 o 
   1 -11   9      221.26      212.96      5.45 o 
   2 -11   9      110.62      105.14      4.89 o 
   3 -11   9        1.05        1.35      0.96 o 
   4 -11   9       30.36       32.96      2.08 o 
   5 -11   9        6.92        5.40      1.41 o 
   6 -11   9       78.48       71.36      3.79 o 
   7 -11   9      111.36      116.63      5.09 o 
   8 -11   9       95.61       86.08      5.23 o 
  -8 -10   9       22.14       16.15      3.15 o 
  -7 -10   9       13.50       11.78      2.38 o 
  -6 -10   9        1.94        1.14      1.60 o 
  -5 -10   9       12.06        8.75      3.04 o 
  -4 -10   9        0.49       -0.38      2.07 o 
  -3 -10   9       22.21       19.33      2.62 o 
  -2 -10   9       11.87       16.41      2.31 o 
  -1 -10   9       14.58       12.02      1.61 o 
   0 -10   9      186.71      159.77      4.54 o 
   1 -10   9        9.37        8.92      1.48 o 
   2 -10   9      165.45      152.91      4.68 o 
   3 -10   9       23.40       19.25      1.59 o 
   4 -10   9       32.18       25.81      1.83 o 
   5 -10   9       11.62       10.37      1.52 o 
   6 -10   9        1.67        3.39      1.22 o 
   7 -10   9        4.64        5.90      2.38 o 
   8 -10   9        9.48        9.02      1.89 o 
   9 -10   9       13.96        7.38      1.88 o 
  -8  -9   9        6.29        7.07      2.03 o 
  -7  -9   9        4.00        2.99      1.63 o 
  -6  -9   9       56.01       64.42      3.15 o 
  -5  -9   9        0.32        2.14      1.26 o 
  -4  -9   9        3.63        5.90      1.29 o 
  -3  -9   9       52.32       58.56      2.61 o 
  -2  -9   9       35.00       17.19      1.25 o 
  -1  -9   9        0.03        0.00      1.48 o 
   0  -9   9       25.19       16.77      2.32 o 
   1  -9   9      445.56      406.32      7.55 o 
   2  -9   9        2.37        1.41      0.58 o 
   3  -9   9       26.99       30.55      1.57 o 
   4  -9   9      290.07      286.03      4.48 o 
   5  -9   9       33.22       28.46      2.03 o 
   6  -9   9        1.21        1.51      0.98 o 
   7  -9   9       16.80       16.64      1.97 o 
   8  -9   9       67.19       67.38      3.53 o 
   9  -9   9        1.25        1.10      1.38 o 
  -9  -8   9        2.00        2.81      1.81 o 
  -8  -8   9        1.88        2.22      1.63 o 
  -7  -8   9        2.48        4.92      2.86 o 
  -6  -8   9       54.58       56.57      3.08 o 
  -5  -8   9      121.87      120.05      3.68 o 
  -4  -8   9       28.43       22.94      2.01 o 
  -3  -8   9       84.12       75.60      2.31 o 
  -2  -8   9      149.39      143.26      2.79 o 
  -1  -8   9      169.84      139.00      3.13 o 
   0  -8   9     1023.58      926.68     18.29 o 
   1  -8   9     1174.80     1104.63     10.62 o 
   2  -8   9       17.26       14.15      1.11 o 
   3  -8   9       73.07       78.01      2.17 o 
   4  -8   9        4.40        5.66      0.99 o 
   5  -8   9        6.44        4.46      1.49 o 
   6  -8   9       84.93       84.97      2.85 o 
   7  -8   9       78.29       82.28      3.11 o 
   8  -8   9        0.10       -0.17      1.13 o 
   9  -8   9       35.31       36.88      3.66 o 
  -9  -7   9        4.57        4.41      1.75 o 
  -8  -7   9        1.39        2.21      1.41 o 
  -7  -7   9      142.58      142.89      4.68 o 
  -6  -7   9        0.00       -0.22      0.92 o 
  -5  -7   9      280.76      265.94      5.35 o 
  -4  -7   9      202.17      210.14      4.49 o 
  -3  -7   9        0.23        0.63      0.64 o 
  -2  -7   9       20.82       16.12      0.96 o 
  -1  -7   9      378.85      353.37      4.45 o 
   0  -7   9       15.06       16.87      1.42 o 
   1  -7   9      186.62      184.58      2.56 o 
   2  -7   9       17.90       16.06      1.02 o 
   3  -7   9       22.11       24.40      1.33 o 
   4  -7   9        3.31        4.31      0.86 o 
   5  -7   9       47.59       50.70      2.76 o 
   6  -7   9       99.70       97.61      2.94 o 
   7  -7   9       12.47       15.20      1.67 o 
   8  -7   9       64.44       60.24      3.21 o 
   9  -7   9        0.57        1.01      1.22 o 
  10  -7   9       25.34       24.99      2.49 o 
 -10  -6   9        0.49        0.97      1.29 o 
  -9  -6   9        3.98        4.50      1.56 o 
  -8  -6   9       43.25       42.29      3.15 o 
  -7  -6   9        0.01        1.95      1.21 o 
  -6  -6   9        2.15        2.50      1.02 o 
  -5  -6   9       37.14       36.09      2.02 o 
  -4  -6   9        0.41        1.46      0.72 o 
  -3  -6   9       24.51       19.00      1.11 o 
  -2  -6   9      227.04      238.88      3.15 o 
  -1  -6   9      148.72      131.87      2.23 o 
   0  -6   9       14.34       13.47      0.66 o 
   1  -6   9     1495.41     1429.85     10.98 o 
   2  -6   9      266.68      249.87      2.87 o 
   3  -6   9      110.84      103.32      2.30 o 
   4  -6   9      299.13      313.33      4.78 o 
   5  -6   9       61.60       57.54      2.18 o 
   6  -6   9      248.58      233.74      5.21 o 
   7  -6   9      134.72      134.93      3.67 o 
   8  -6   9        4.27        4.48      1.21 o 
   9  -6   9       24.98       25.02      2.34 o 
  10  -6   9        9.02        6.05      1.63 o 
 -10  -5   9        0.91        0.48      1.16 o 
  -9  -5   9        0.06        1.91      1.24 o 
  -8  -5   9        0.90        1.78      1.10 o 
  -7  -5   9        7.54        5.29      2.39 o 
  -6  -5   9       21.85       25.55      1.99 o 
  -5  -5   9      117.65      120.47      3.21 o 
  -4  -5   9      220.23      220.85      3.96 o 
  -3  -5   9       52.69       57.16      1.99 o 
  -2  -5   9      141.98      138.13      1.99 o 
  -1  -5   9       53.98       46.41      1.06 o 
   0  -5   9      554.60      508.33      4.31 o 
   1  -5   9      521.19      499.98      4.33 o 
   2  -5   9      383.07      370.97      3.62 o 
   3  -5   9       33.19       36.76      1.43 o 
   4  -5   9      146.66      142.12      3.10 o 
   5  -5   9       17.83       20.37      1.40 o 
   6  -5   9      107.44      110.65      3.15 o 
   7  -5   9      158.69      160.72      3.95 o 
   8  -5   9       85.64       88.74      3.21 o 
   9  -5   9        6.24        3.41      1.81 o 
  10  -5   9        3.35        3.06      1.42 o 
 -10  -4   9        5.28        4.45      1.59 o 
  -9  -4   9        1.36        1.87      1.32 o 
  -8  -4   9       13.03       13.15      1.73 o 
  -7  -4   9       74.45       75.85      3.02 o 
  -6  -4   9      182.92      173.32      4.32 o 
  -5  -4   9      501.90      502.66      6.63 o 
  -4  -4   9      779.42      734.44      8.39 o 
  -3  -4   9      356.31      342.08      4.84 o 
  -2  -4   9      496.91      442.45      4.05 o 
  -1  -4   9      307.89      290.66      2.79 o 
   0  -4   9       11.13       11.04      0.63 o 
   1  -4   9       47.95       40.46      0.91 o 
   2  -4   9        9.95       11.11      0.58 o 
   3  -4   9      363.04      369.62      4.59 o 
   4  -4   9        4.12        6.89      0.85 o 
   5  -4   9      191.43      166.79      3.72 o 
   6  -4   9       83.31       75.42      2.60 o 
   7  -4   9      126.70      131.91      3.50 o 
   8  -4   9        0.62        0.74      0.96 o 
   9  -4   9        3.55        4.27      1.30 o 
  10  -4   9        1.61        1.39      1.28 o 
 -11  -3   9        0.01       -0.90      1.34 o 
 -10  -3   9      120.60      122.66      4.29 o 
  -9  -3   9        0.05        1.91      1.14 o 
  -8  -3   9      418.61      443.02      8.24 o 
  -7  -3   9       39.52       39.49      3.05 o 
  -6  -3   9      354.43      321.06      6.36 o 
  -5  -3   9      137.58      138.14      2.96 o 
  -4  -3   9      666.31      655.43      7.58 o 
  -3  -3   9      199.73      215.16      2.60 o 
  -2  -3   9      698.79      744.13      5.98 o 
  -1  -3   9      324.77      304.11      3.17 o 
   0  -3   9      167.64      187.02      2.25 o 
   1  -3   9       36.43       32.83      0.85 o 
   2  -3   9      207.59      186.94      2.38 o 
   3  -3   9       16.59       18.30      1.04 o 
   4  -3   9       50.42       34.44      2.29 o 
   5  -3   9        0.08        1.57      0.71 o 
   6  -3   9        0.62        0.97      0.77 o 
   7  -3   9        2.65        2.47      0.91 o 
   8  -3   9       56.87       58.72      2.64 o 
   9  -3   9        1.85        1.55      1.04 o 
  10  -3   9        0.58       -0.01      1.33 o 
 -11  -2   9       32.55       32.48      2.60 o 
 -10  -2   9       51.35       55.26      5.22 o 
  -9  -2   9       10.52       12.92      3.89 o 
  -8  -2   9        0.05        0.00      0.99 o 
  -7  -2   9       29.60       32.48      2.14 o 
  -6  -2   9       14.85       14.97      1.57 o 
  -5  -2   9      647.97      626.80      8.60 o 
  -4  -2   9      559.30      564.94      7.02 o 
  -3  -2   9       62.69       56.54      1.14 o 
  -2  -2   9      207.67      221.67      2.27 o 
  -1  -2   9       23.45       29.69      0.82 o 
   0  -2   9       46.91       48.18      1.07 o 
   1  -2   9       90.96       83.05      1.29 o 
   2  -2   9        2.52        4.11      0.49 o 
   3  -2   9        0.13        0.20      0.46 o 
   4  -2   9       11.73       12.64      1.11 o 
   5  -2   9        0.18        1.88      0.72 o 
   6  -2   9       45.88       39.99      2.34 o 
   7  -2   9        6.43        4.36      1.19 o 
   8  -2   9       47.63       45.08      2.61 o 
   9  -2   9       60.95       61.07      3.00 o 
  10  -2   9        0.01        0.94      1.45 o 
 -11  -1   9       16.43       15.41      1.93 o 
 -10  -1   9       27.75       29.76      4.19 o 
  -9  -1   9       14.45       15.21      1.72 o 
  -8  -1   9       33.09       37.63      2.34 o 
  -7  -1   9       98.44       98.85      3.33 o 
  -6  -1   9       19.30       16.78      1.60 o 
  -5  -1   9      898.49      855.79     10.76 o 
  -4  -1   9       34.43       35.91      2.77 o 
  -3  -1   9       24.05       23.24      0.70 o 
  -2  -1   9      135.21      142.12      1.66 o 
  -1  -1   9        3.67        4.15      0.43 o 
   0  -1   9        2.77        1.71      0.35 o 
   1  -1   9        9.73       12.87      0.59 o 
   2  -1   9      195.96      201.83      2.68 o 
   3  -1   9        3.50        4.80      0.95 o 
   4  -1   9      114.16      103.80      2.65 o 
   5  -1   9       33.67       44.83      2.10 o 
   6  -1   9       20.22       17.47      2.09 o 
   7  -1   9       31.76       27.94      1.95 o 
   8  -1   9       12.61        9.91      1.59 o 
   9  -1   9        5.03        3.95      1.40 o 
 -11   0   9       15.06       11.28      2.28 o 
 -10   0   9       31.63       29.00      2.53 o 
  -9   0   9       26.52       25.39      2.04 o 
  -8   0   9        3.93        2.78      1.08 o 
  -7   0   9        6.28        5.74      1.19 o 
  -6   0   9        7.40        5.76      1.13 o 
  -5   0   9      108.83       98.31      3.10 o 
  -4   0   9     1812.11     1821.43     22.33 o 
  -3   0   9      491.51      471.92      4.59 o 
  -2   0   9      136.95      139.49      1.75 o 
  -1   0   9      594.13      545.47      4.80 o 
   0   0   9      134.89      125.66      1.79 o 
   1   0   9       57.70       61.17      1.43 o 
   2   0   9        4.92        4.80      0.57 o 
   3   0   9       82.59       86.00      2.17 o 
   4   0   9       51.73       46.41      2.22 o 
   5   0   9        6.37        7.41      1.15 o 
   6   0   9       22.27       17.46      1.61 o 
   7   0   9        2.01        0.34      0.91 o 
   8   0   9       95.49       95.31      3.82 o 
   9   0   9        9.04        7.20      2.04 o 
 -11   1   9        8.70       12.50      2.60 o 
 -10   1   9        0.04        1.72      1.22 o 
  -9   1   9       27.31       25.76      2.30 o 
  -8   1   9       15.45       16.20      2.48 o 
  -7   1   9      209.37      202.99      5.13 o 
  -6   1   9        0.26        1.41      1.00 o 
  -5   1   9        5.97        5.21      1.01 o 
  -4   1   9     1100.97     1082.23     13.61 o 
  -3   1   9        1.64        3.61      0.74 o 
  -2   1   9      468.52      444.45      4.68 o 
  -1   1   9        4.01        3.45      0.44 o 
   0   1   9        0.03        0.66      0.35 o 
   1   1   9       23.97       22.32      0.94 o 
   2   1   9       24.69       25.21      1.15 o 
   3   1   9        4.57        3.49      0.76 o 
   4   1   9      101.46       94.90      2.93 o 
   5   1   9      167.49      168.59      4.09 o 
   6   1   9       25.12       22.02      2.82 o 
   7   1   9      115.44      114.95      4.20 o 
   8   1   9       42.11       45.19      3.02 o 
   9   1   9       12.12        9.10      1.87 o 
 -11   2   9       11.58       11.24      2.02 o 
 -10   2   9        4.90        3.47      1.52 o 
  -9   2   9       14.60       15.33      1.87 o 
  -8   2   9      103.04      101.14      3.71 o 
  -7   2   9       37.22       36.26      2.37 o 
  -6   2   9      408.22      405.38      6.82 o 
  -5   2   9      105.65      107.79      4.18 o 
  -4   2   9      271.28      269.92      4.64 o 
  -3   2   9      143.56      138.52      2.44 o 
  -2   2   9       12.33       11.97      0.80 o 
  -1   2   9      110.50      111.66      1.76 o 
   0   2   9     1232.42     1204.37      8.23 o 
   1   2   9      639.66      624.26      6.31 o 
   2   2   9       54.48       55.04      1.71 o 
   3   2   9      509.27      490.63      6.29 o 
   4   2   9      415.93      384.98      6.54 o 
   5   2   9      284.88      264.48      5.44 o 
   6   2   9      118.25      111.12      3.56 o 
   7   2   9       49.04       45.86      4.11 o 
   8   2   9       73.24       71.58      3.64 o 
   9   2   9      155.62      158.52      6.60 o 
 -11   3   9        4.12        3.00      1.59 o 
 -10   3   9      246.95      256.62      6.98 o 
  -9   3   9        0.00       -0.53      1.33 o 
  -8   3   9       79.99       78.73      4.93 o 
  -7   3   9       19.45       17.00      1.69 o 
  -6   3   9      310.04      308.59      6.10 o 
  -5   3   9       30.23       32.48      2.25 o 
  -4   3   9       13.04       10.04      1.14 o 
  -3   3   9     1225.52     1200.27     11.11 o 
  -2   3   9       93.40       94.15      2.61 o 
  -1   3   9     1805.64     1713.44     18.23 o 
   0   3   9      541.85      484.24      5.50 o 
   1   3   9      468.07      433.40      4.98 o 
   2   3   9      476.89      440.37      5.46 o 
   3   3   9        1.31        0.40      0.75 o 
   4   3   9       72.32       63.45      2.62 o 
   5   3   9       35.32       29.56      3.47 o 
   6   3   9        9.06        7.93      1.91 o 
   7   3   9       13.64       13.62      2.09 o 
   8   3   9        5.90        4.37      1.71 o 
 -11   4   9       60.54       72.23      3.92 o 
 -10   4   9       16.65       19.22      2.44 o 
  -9   4   9        7.03        6.88      1.72 o 
  -8   4   9      188.64      190.89      7.01 o 
  -7   4   9      135.52      137.92      6.61 o 
  -6   4   9      173.46      177.33      4.54 o 
  -5   4   9      187.21      185.25      6.82 o 
  -4   4   9     1159.21     1132.69     13.17 o 
  -3   4   9       40.57       29.37      2.64 o 
  -2   4   9      188.93      186.89      3.44 o 
  -1   4   9        2.78        4.58      1.39 o 
   0   4   9       81.00       91.80      3.19 o 
   1   4   9        7.21        7.31      0.83 o 
   2   4   9      166.09      147.73      3.24 o 
   3   4   9       88.92       83.51      3.17 o 
   4   4   9       37.57       34.72      4.59 o 
   5   4   9        2.02        0.76      1.37 o 
   6   4   9       42.44       39.81      3.13 o 
   7   4   9        4.01        3.15      1.85 o 
   8   4   9        6.48        5.58      1.93 o 
 -10   5   9       11.08        8.46      2.25 o 
  -9   5   9       48.66       44.51      8.46 o 
  -8   5   9       60.44       63.70      3.25 o 
  -7   5   9        7.34        7.31      1.40 o 
  -6   5   9       92.61       90.17      3.48 o 
  -5   5   9        3.63        2.34      1.26 o 
  -4   5   9        5.45        5.00      1.15 o 
  -3   5   9      104.11      111.62      5.11 o 
  -2   5   9      273.56      240.01      4.93 o 
  -1   5   9        0.26       -0.11      1.18 o 
   0   5   9        0.92        1.51      1.39 o 
   1   5   9        7.30        5.30      1.11 o 
   2   5   9        9.78        7.91      1.23 o 
   3   5   9        1.26        1.31      1.00 o 
   4   5   9        0.39       -0.42      1.03 o 
   5   5   9       50.18       50.12      3.45 o 
   6   5   9        7.49       11.48      8.35 o 
   7   5   9        0.01        5.09      7.52 o 
 -10   6   9        0.00        0.34      1.47 o 
  -9   6   9       58.75       57.43      4.78 o 
  -8   6   9        1.09       -0.04      1.19 o 
  -7   6   9       24.20       19.82      2.07 o 
  -6   6   9        0.07        0.65      1.62 o 
  -5   6   9        1.32        2.35      1.42 o 
  -4   6   9      159.03      150.29     10.09 o 
  -3   6   9       74.18       71.04      2.89 o 
  -2   6   9        1.23        0.51      1.31 o 
  -1   6   9       90.12       73.37      7.22 o 
   0   6   9       16.14       19.68      2.22 o 
   1   6   9       20.82       19.96      3.94 o 
   2   6   9        4.86        9.15      1.46 o 
   3   6   9       35.58       39.61      2.29 o 
   4   6   9        2.96        3.00      1.35 o 
   5   6   9       12.20       13.18      2.40 o 
   6   6   9       21.83       24.94      3.08 o 
   7   6   9        0.83        1.39      3.16 o 
 -10   7   9       97.04      104.94      5.24 o 
  -9   7   9       40.63       35.40      3.99 o 
  -8   7   9        1.45        0.93      1.62 o 
  -7   7   9        0.31       -0.06      1.21 o 
  -6   7   9        6.04        5.00      1.33 o 
  -5   7   9        4.32        3.99      1.58 o 
  -4   7   9       88.61       97.09      3.59 o 
  -3   7   9       13.51       15.32      3.41 o 
  -2   7   9        5.90        7.33      1.74 o 
  -1   7   9       27.78       28.41      3.71 o 
   0   7   9       87.87       82.82      4.14 o 
   1   7   9      113.09      121.60      7.91 o 
   2   7   9        1.37        1.21      2.15 o 
   3   7   9       17.73       21.59      4.21 o 
   4   7   9        4.78       10.14      2.74 o 
   5   7   9        0.46       -0.11      1.68 o 
   6   7   9       13.11       17.64      7.14 o 
  -9   8   9        0.06        1.16      1.55 o 
  -8   8   9        5.11        4.47      1.71 o 
  -7   8   9        5.89        3.42      1.58 o 
  -6   8   9       48.16       45.35      4.21 o 
  -5   8   9       19.89       18.32      2.59 o 
  -4   8   9       37.77       49.28      5.50 o 
  -3   8   9       37.54       49.90      5.38 o 
  -2   8   9        6.23        6.39      1.81 o 
  -1   8   9       47.19       51.20      3.53 o 
   0   8   9      122.51      112.91      4.86 o 
   1   8   9       74.34       76.89      6.69 o 
   2   8   9        0.78        5.03      3.22 o 
   3   8   9       12.54        3.17      3.11 o 
   4   8   9        3.94       15.88      3.89 o 
   5   8   9       21.98       24.81      3.40 o 
  -8   9   9        1.27        1.84      1.59 o 
  -7   9   9        5.19        2.10      1.60 o 
  -6   9   9        2.41        0.39      1.53 o 
  -5   9   9        8.67        7.24      1.89 o 
  -4   9   9        8.76       13.26      3.69 o 
  -3   9   9       46.94       45.21      5.44 o 
  -2   9   9        8.70       10.60      2.74 o 
  -1   9   9        7.95        4.34      2.02 o 
   0   9   9        2.30        1.65      1.72 o 
   1   9   9       12.72        9.38      4.00 o 
   2   9   9       20.58       23.23      5.00 o 
   3   9   9       72.12       86.46      8.04 o 
   4   9   9        0.08        6.40      4.41 o 
  -7  10   9       37.04       30.26      3.27 o 
  -6  10   9       48.90       43.67      3.17 o 
  -5  10   9       34.50       42.25     14.01 o 
  -4  10   9        7.97        8.69      4.00 o 
  -3  10   9       32.19       43.68      5.66 o 
  -2  10   9       13.52       12.44      3.69 o 
  -1  10   9        1.84        2.07      2.02 o 
   0  10   9        1.06        1.50      3.22 o 
   1  10   9        5.83        6.28      3.63 o 
   2  10   9        0.12       12.85      4.19 o 
   3  10   9        0.13       19.42      4.82 o 
  -6  11   9        0.22        2.15      2.68 o 
  -5  11   9        1.24        3.78      2.66 o 
  -4  11   9       11.28       10.51      4.16 o 
  -3  11   9        5.38        2.09      3.16 o 
  -2  11   9       16.66       21.79      4.41 o 
  -1  11   9       39.81       49.76      3.80 o 
   0  11   9       60.49       59.53      6.44 o 
   1  11   9        2.90        4.88      4.00 o 
  -1 -15  10        8.87        7.85      3.72 o 
   0 -15  10       23.23       24.80      4.38 o 
   1 -15  10        0.01        0.53      3.00 o 
   2 -15  10        5.19        6.94      3.85 o 
   3 -15  10        0.00        3.50      3.72 o 
   4 -15  10        8.46        8.32      4.82 o 
  -3 -14  10       10.32        9.01      3.88 o 
  -2 -14  10        5.95       14.45      4.10 o 
  -1 -14  10       17.70       16.67      4.35 o 
   0 -14  10        7.64        8.95      2.36 o 
   1 -14  10        0.26       -2.69      2.63 o 
   2 -14  10        0.50       -0.88      2.94 o 
   3 -14  10       86.77      105.40      8.60 o 
   4 -14  10       26.83       27.64      5.78 o 
   5 -14  10       75.57       92.49      8.63 o 
  -5 -13  10       26.96       18.29      5.44 o 
  -4 -13  10        5.68        5.60      3.85 o 
  -3 -13  10       43.63       40.02      5.69 o 
  -2 -13  10        7.46       11.23      3.72 o 
  -1 -13  10       40.87       39.90      5.32 o 
   0 -13  10       31.33       35.40      3.28 o 
   1 -13  10      156.49      170.30      6.15 o 
   2 -13  10       15.22       18.57      4.31 o 
   3 -13  10       20.99       14.73      4.41 o 
   4 -13  10        3.37        7.25      3.88 o 
   5 -13  10        8.97        9.23      1.90 o 
   6 -13  10       18.05       14.86      2.47 o 
   7 -13  10       18.48       17.71      2.74 o 
  -6 -12  10       20.22       18.15      3.06 o 
  -5 -12  10       19.76       22.78      2.61 o 
  -4 -12  10        0.99        9.07      3.66 o 
  -3 -12  10      109.78      112.12      6.77 o 
  -2 -12  10       52.59       57.80      4.89 o 
  -1 -12  10        7.04        7.31      2.06 o 
   0 -12  10        9.83        6.70      2.74 o 
   1 -12  10        2.17        5.98      1.80 o 
   2 -12  10        0.01       -0.55      2.55 o 
   3 -12  10       90.71       88.82      6.13 o 
   4 -12  10        0.66        0.54      1.83 o 
   5 -12  10        0.04        0.60      1.27 o 
   6 -12  10        5.93        4.33      1.68 o 
   7 -12  10       55.75       64.68      4.04 o 
  -7 -11  10        2.30        4.62      2.18 o 
  -6 -11  10        0.05        2.81      1.94 o 
  -5 -11  10        1.01        1.26      1.70 o 
  -4 -11  10       31.27       31.69      2.47 o 
  -3 -11  10      121.65      118.90      5.47 o 
  -2 -11  10       44.65       41.09      3.49 o 
  -1 -11  10       10.52       10.23      1.94 o 
   0 -11  10       28.21       24.34      2.16 o 
   1 -11  10       22.56       18.15      1.98 o 
   2 -11  10        5.40        2.05      2.44 o 
   3 -11  10        0.41        0.69      1.75 o 
   4 -11  10        1.83        2.99      1.12 o 
   5 -11  10        2.60        1.50      1.22 o 
   6 -11  10        0.61       -0.19      1.29 o 
   7 -11  10       62.72       66.44      3.89 o 
   8 -11  10       62.43       59.52      6.94 o 
  -8 -10  10        7.16        5.96      2.49 o 
  -7 -10  10        1.05        2.60      1.89 o 
  -6 -10  10       15.61       13.86      2.56 o 
  -5 -10  10        4.18        6.30      1.63 o 
  -4 -10  10       38.30       43.63      2.40 o 
  -3 -10  10       35.14       29.09      2.54 o 
  -2 -10  10       23.05       21.26      3.17 o 
  -1 -10  10       24.34       30.30      2.22 o 
   0 -10  10       40.32       45.89      2.63 o 
   1 -10  10       73.14       65.92      2.96 o 
   2 -10  10       28.21       25.45      2.79 o 
   3 -10  10        0.13        1.23      0.87 o 
   4 -10  10       75.09       75.73      2.53 o 
   5 -10  10       19.80       16.64      2.55 o 
   6 -10  10       20.11       16.26      2.00 o 
   7 -10  10      136.04      150.65      5.29 o 
   8 -10  10       76.83       81.98      4.08 o 
  -8  -9  10        0.41        2.33      2.28 o 
  -7  -9  10        2.37        4.26      1.75 o 
  -6  -9  10        1.64        3.11      1.39 o 
  -5  -9  10       11.75       12.34      1.71 o 
  -4  -9  10        2.69        1.50      1.26 o 
  -3  -9  10        0.46        1.47      1.04 o 
  -2  -9  10       70.96       49.91      3.53 o 
  -1  -9  10       12.47        9.66      1.47 o 
   0  -9  10       33.32       37.17      2.33 o 
   1  -9  10      176.07      173.21      4.62 o 
   2  -9  10      427.50      405.13      5.80 o 
   3  -9  10      182.99      167.80      3.34 o 
   4  -9  10       74.21       68.24      2.42 o 
   5  -9  10       21.22       20.68      1.75 o 
   6  -9  10       23.99       22.94      2.00 o 
   7  -9  10        9.39       12.49      1.86 o 
   8  -9  10       41.93       36.68      2.94 o 
   9  -9  10        0.11        0.45      1.41 o 
  -9  -8  10        1.04        1.64      1.89 o 
  -8  -8  10       46.68       44.53      4.03 o 
  -7  -8  10        0.22        1.09      1.22 o 
  -6  -8  10        0.18        2.10      1.80 o 
  -5  -8  10       95.32       91.56      3.28 o 
  -4  -8  10        3.10        2.75      0.95 o 
  -3  -8  10       80.57       64.68      2.22 o 
  -2  -8  10        9.66       13.17      1.32 o 
  -1  -8  10       22.44       17.50      1.64 o 
   0  -8  10       27.11       27.74      1.99 o 
   1  -8  10       31.39       33.78      2.01 o 
   2  -8  10      137.94      126.34      2.40 o 
   3  -8  10      140.22      131.49      2.91 o 
   4  -8  10       66.52       76.80      2.65 o 
   5  -8  10        3.77        3.16      1.01 o 
   6  -8  10       13.36       15.74      1.57 o 
   7  -8  10       16.79       16.97      2.10 o 
   8  -8  10      178.71      182.59      5.62 o 
   9  -8  10        0.11        0.56      1.34 o 
  -9  -7  10       18.10       17.90      2.48 o 
  -8  -7  10       30.45       30.77      2.65 o 
  -7  -7  10       19.37       17.82      2.03 o 
  -6  -7  10       34.58       33.97      2.27 o 
  -5  -7  10        7.20        8.78      1.43 o 
  -4  -7  10       36.85       32.74      1.80 o 
  -3  -7  10      163.83      151.05      3.14 o 
  -2  -7  10       79.39       68.15      1.89 o 
  -1  -7  10      154.36      134.17      2.76 o 
   0  -7  10      255.26      242.80      5.29 o 
   1  -7  10      637.59      586.86      5.73 o 
   2  -7  10      285.91      271.62      3.61 o 
   3  -7  10      348.40      343.05      4.80 o 
   4  -7  10       27.32       28.60      1.75 o 
   5  -7  10      136.17      134.98      4.59 o 
   6  -7  10      189.38      176.08      4.10 o 
   7  -7  10       89.91       86.01      3.30 o 
   8  -7  10      413.38      422.14      8.85 o 
   9  -7  10      191.21      191.94      5.80 o 
 -10  -6  10        1.09        1.48      2.55 o 
  -9  -6  10       12.44       11.49      2.06 o 
  -8  -6  10        0.12        0.69      1.18 o 
  -7  -6  10        5.63        5.81      1.38 o 
  -6  -6  10        0.00        0.11      0.91 o 
  -5  -6  10       53.09       49.27      2.37 o 
  -4  -6  10        3.52        4.57      1.26 o 
  -3  -6  10       67.60       60.20      1.56 o 
  -2  -6  10      169.68      157.09      2.52 o 
  -1  -6  10      260.22      273.54      3.49 o 
   0  -6  10       26.26       27.80      1.26 o 
   1  -6  10      371.70      342.62      3.90 o 
   2  -6  10      817.93      793.83      7.55 o 
   3  -6  10        0.06       -0.25      0.57 o 
   4  -6  10      430.11      419.03      6.28 o 
   5  -6  10      348.53      348.69      6.10 o 
   6  -6  10       46.94       45.17      2.31 o 
   7  -6  10      141.20      141.12      3.89 o 
   8  -6  10       18.41       21.04      3.10 o 
   9  -6  10       11.00        9.66      1.80 o 
 -10  -5  10       18.32       14.46      3.54 o 
  -9  -5  10        0.16        0.02      1.46 o 
  -8  -5  10      155.02      151.38      4.64 o 
  -7  -5  10       55.64       60.59      3.02 o 
  -6  -5  10        1.72        1.99      1.10 o 
  -5  -5  10       92.96       91.29      2.87 o 
  -4  -5  10      173.51      152.42      3.64 o 
  -3  -5  10       96.56      105.21      1.92 o 
  -2  -5  10      814.65      795.30      7.14 o 
  -1  -5  10      270.57      230.70      3.06 o 
   0  -5  10      362.77      342.85      3.34 o 
   1  -5  10     1921.98     1804.22     13.97 o 
   2  -5  10      429.40      393.40      4.14 o 
   3  -5  10      245.24      231.77      3.61 o 
   4  -5  10      206.01      207.39      4.03 o 
   5  -5  10       21.18       22.00      1.77 o 
   6  -5  10       39.45       42.57      2.20 o 
   7  -5  10       75.68       76.29      2.88 o 
   8  -5  10       35.65       32.34      2.29 o 
   9  -5  10       48.39       48.36      3.08 o 
 -10  -4  10       13.20       13.70      2.10 o 
  -9  -4  10      118.17      126.65      4.89 o 
  -8  -4  10       30.46       21.95      2.99 o 
  -7  -4  10        0.83       -0.68      1.56 o 
  -6  -4  10      704.62      683.84     10.21 o 
  -5  -4  10      129.10      132.81      3.34 o 
  -4  -4  10      274.39      245.28      4.19 o 
  -3  -4  10      526.46      523.57      5.13 o 
  -2  -4  10        0.72        1.00      0.38 o 
  -1  -4  10      629.48      624.51      5.11 o 
   0  -4  10      623.55      615.23      4.93 o 
   1  -4  10      943.48      900.93      8.51 o 
   2  -4  10     1680.56     1596.97     12.00 o 
   3  -4  10       53.29       55.49      1.71 o 
   4  -4  10        0.20        0.36      0.62 o 
   5  -4  10        3.85        2.65      0.83 o 
   6  -4  10        0.11        1.32      1.27 o 
   7  -4  10        5.65        6.23      1.23 o 
   8  -4  10       74.15       81.71      3.21 o 
   9  -4  10        4.47        4.24      1.36 o 
 -10  -3  10      145.89      151.63      5.88 o 
  -9  -3  10        4.20        0.30      1.17 o 
  -8  -3  10      175.87      176.72      4.71 o 
  -7  -3  10       27.45       23.32      2.00 o 
  -6  -3  10        3.62        4.15      1.07 o 
  -5  -3  10       12.05       15.70      2.33 o 
  -4  -3  10      448.22      433.36      5.85 o 
  -3  -3  10        0.00       -0.18      0.36 o 
  -2  -3  10       18.87       27.59      1.03 o 
  -1  -3  10      187.95      188.12      2.49 o 
   0  -3  10        1.00        0.13      0.34 o 
   1  -3  10      706.30      691.41      6.60 o 
   2  -3  10       95.97       93.07      1.85 o 
   3  -3  10        0.56        0.07      0.48 o 
   4  -3  10       45.93       37.44      1.91 o 
   5  -3  10      103.40      104.16      3.05 o 
   6  -3  10       39.77       37.59      2.08 o 
   7  -3  10       67.29       65.98      2.73 o 
   8  -3  10        3.24        2.87      1.13 o 
   9  -3  10       12.47       14.19      1.92 o 
 -11  -2  10       21.50       24.28      3.57 o 
 -10  -2  10        3.25        4.51      1.50 o 
  -9  -2  10       49.01       55.46      3.00 o 
  -8  -2  10        4.23        2.77      1.16 o 
  -7  -2  10       30.65       30.41      2.21 o 
  -6  -2  10       12.75       11.57      2.56 o 
  -5  -2  10        0.44        0.72      0.71 o 
  -4  -2  10        4.77        1.95      0.91 o 
  -3  -2  10      160.29      150.70      2.32 o 
  -2  -2  10        1.89        1.02      0.41 o 
  -1  -2  10      101.66      112.72      1.77 o 
   0  -2  10      566.58      581.62      5.98 o 
   1  -2  10      448.32      417.84      4.38 o 
   2  -2  10       77.80       60.84      1.49 o 
   3  -2  10      347.02      332.77      5.01 o 
   4  -2  10        1.49        3.11      0.93 o 
   5  -2  10      115.54      107.49      3.44 o 
   6  -2  10        0.08        0.15      0.80 o 
   7  -2  10       85.83       81.77      3.42 o 
   8  -2  10        0.34        0.30      1.09 o 
   9  -2  10       25.00       23.70      2.29 o 
 -11  -1  10       11.72       11.36      1.99 o 
 -10  -1  10        6.62        7.14      1.57 o 
  -9  -1  10       84.64       87.43      3.56 o 
  -8  -1  10       11.47       12.31      2.00 o 
  -7  -1  10       49.64       47.63      2.58 o 
  -6  -1  10       65.06       64.61      2.81 o 
  -5  -1  10      105.25       93.93      2.88 o 
  -4  -1  10       98.99       86.14      3.02 o 
  -3  -1  10        6.40        4.77      0.62 o 
  -2  -1  10      384.55      422.30      4.14 o 
  -1  -1  10        4.65        4.09      0.49 o 
   0  -1  10      536.33      559.88      4.57 o 
   1  -1  10      272.08      237.00      3.01 o 
   2  -1  10      461.84      454.72      5.03 o 
   3  -1  10        3.18        4.64      0.81 o 
   4  -1  10        5.00        4.04      1.01 o 
   5  -1  10       25.54       23.08      1.89 o 
   6  -1  10        0.13        1.17      1.17 o 
   7  -1  10       64.32       67.66      4.12 o 
   8  -1  10        3.87        4.76      1.49 o 
   9  -1  10        6.09        5.44      1.57 o 
 -11   0  10       56.77       61.15      3.88 o 
 -10   0  10       14.18       15.40      2.13 o 
  -9   0  10       42.56       42.29      3.11 o 
  -8   0  10        0.40        1.68      1.17 o 
  -7   0  10       70.14       72.18      6.96 o 
  -6   0  10        0.12        0.94      1.09 o 
  -5   0  10      497.83      473.15      8.24 o 
  -4   0  10      161.97      160.37      4.28 o 
  -3   0  10      244.22      209.27      3.23 o 
  -2   0  10      101.10      108.76      2.08 o 
  -1   0  10        0.26        1.97      0.40 o 
   0   0  10      263.25      260.69      2.74 o 
   1   0  10      146.93      140.58      2.54 o 
   2   0  10      233.27      232.76      3.29 o 
   3   0  10        0.17        0.81      0.63 o 
   4   0  10        1.37        0.68      0.84 o 
   5   0  10        6.64        6.03      1.11 o 
   6   0  10        0.12        1.51      1.48 o 
   7   0  10        4.53        5.77      1.52 o 
   8   0  10       39.13       46.20      3.07 o 
   9   0  10       21.18       14.76      2.15 o 
 -11   1  10        2.03        1.10      1.74 o 
 -10   1  10        3.20        4.90      1.62 o 
  -9   1  10        1.51        4.22      1.46 o 
  -8   1  10        1.36        2.34      1.21 o 
  -7   1  10       74.08       70.81      3.36 o 
  -6   1  10       35.24       29.42      2.38 o 
  -5   1  10      457.56      417.65     12.40 o 
  -4   1  10      588.40      581.13      9.69 o 
  -3   1  10      190.23      176.00      2.99 o 
  -2   1  10      118.35      115.42      3.82 o 
  -1   1  10       49.03       47.38      1.25 o 
   0   1  10      216.15      211.66      2.81 o 
   1   1  10       14.50       15.68      1.13 o 
   2   1  10      436.46      415.05      5.13 o 
   3   1  10       49.67       46.33      1.96 o 
   4   1  10        6.72        5.74      1.30 o 
   5   1  10       40.87       50.11      4.65 o 
   6   1  10       83.53       75.83      3.04 o 
   7   1  10       16.52       20.09      7.03 o 
   8   1  10       88.37       82.88      5.98 o 
   9   1  10       12.32       11.95      2.15 o 
 -11   2  10        2.85        4.49      1.79 o 
 -10   2  10       31.72       27.62      2.69 o 
  -9   2  10        2.69        1.99      1.35 o 
  -8   2  10      111.49      103.64      3.96 o 
  -7   2  10        8.43        5.20      2.04 o 
  -6   2  10       45.55       50.80      2.44 o 
  -5   2  10        2.14        4.79      2.31 o 
  -4   2  10      567.66      551.31      7.68 o 
  -3   2  10        1.48       -1.11      0.60 o 
  -2   2  10      346.46      318.74      4.79 o 
  -1   2  10      377.26      349.87      6.09 o 
   0   2  10       23.17       21.36      1.23 o 
   1   2  10      393.56      362.97      4.47 o 
   2   2  10        0.46        0.89      0.64 o 
   3   2  10       97.88       89.52      2.69 o 
   4   2  10      125.65      123.57      3.62 o 
   5   2  10        0.00        2.27      1.11 o 
   6   2  10        4.17        3.30      1.34 o 
   7   2  10       14.47       15.43      3.45 o 
   8   2  10       12.83       10.93      2.08 o 
 -11   3  10        0.00        2.53      1.69 o 
 -10   3  10        5.99        5.14      2.03 o 
  -9   3  10        1.19        0.92      1.35 o 
  -8   3  10        6.79       12.18      2.00 o 
  -7   3  10        4.66        7.48      1.48 o 
  -6   3  10       76.60       74.44      3.41 o 
  -5   3  10      491.38      474.29      9.08 o 
  -4   3  10      690.65      662.38      8.92 o 
  -3   3  10      163.36      146.35      3.88 o 
  -2   3  10      230.72      221.24      4.03 o 
  -1   3  10        9.69        5.92      1.47 o 
   0   3  10       28.80       23.37      4.28 o 
   1   3  10        1.10        2.17      0.67 o 
   2   3  10       58.31       53.95      2.48 o 
   3   3  10       10.95        8.96      1.28 o 
   4   3  10      121.89      116.02      5.20 o 
   5   3  10       69.96       70.53      3.09 o 
   6   3  10       40.56       41.76      3.59 o 
   7   3  10        9.11        7.10      1.89 o 
   8   3  10        0.62        0.05      1.98 o 
 -10   4  10        3.07        1.64      1.57 o 
  -9   4  10       54.67       53.36      4.42 o 
  -8   4  10       10.57       12.30      1.95 o 
  -7   4  10       45.75       46.63      2.67 o 
  -6   4  10      148.97      153.33      5.84 o 
  -5   4  10       97.29       84.90      4.75 o 
  -4   4  10       12.93       13.28      1.68 o 
  -3   4  10       92.60       84.96      3.13 o 
  -2   4  10        0.04        0.20      0.86 o 
  -1   4  10        4.28        2.20      1.59 o 
   0   4  10      678.75      612.68     14.15 o 
   1   4  10       68.51       66.78      2.97 o 
   2   4  10       33.21       29.30      1.72 o 
   3   4  10        8.45        5.20      1.20 o 
   4   4  10        0.18       -0.01      1.01 o 
   5   4  10       13.65       13.73      3.46 o 
   6   4  10        3.42        4.44      1.93 o 
   7   4  10        2.17        6.99      5.14 o 
 -10   5  10      223.99      229.94     10.32 o 
  -9   5  10       25.84       27.11      2.96 o 
  -8   5  10       44.76       37.84      8.82 o 
  -7   5  10       17.88       17.69      4.41 o 
  -6   5  10        1.88        3.31      1.26 o 
  -5   5  10       59.31       54.30      3.57 o 
  -4   5  10       21.12       30.57      2.16 o 
  -3   5  10      160.82      151.02      3.81 o 
  -2   5  10        4.50        1.31      1.92 o 
  -1   5  10        7.52        6.69      1.69 o 
   0   5  10       48.63       48.34      3.08 o 
   1   5  10        1.71        2.30      1.17 o 
   2   5  10        0.31        0.39      1.26 o 
   3   5  10        0.02        0.86      1.08 o 
   4   5  10        5.96        7.93      2.16 o 
   5   5  10       84.97       95.92      5.19 o 
   6   5  10       12.02       22.70      8.54 o 
   7   5  10       23.80       31.85      5.16 o 
 -10   6  10       63.71       66.39      4.41 o 
  -9   6  10       20.76       22.93      4.74 o 
  -8   6  10       30.72       27.31      2.63 o 
  -7   6  10        1.94        2.45      1.25 o 
  -6   6  10       20.75       16.11      2.02 o 
  -5   6  10       72.19       68.26      3.04 o 
  -4   6  10      189.94      190.49      7.58 o 
  -3   6  10        0.57        2.41      2.16 o 
  -2   6  10       13.09       16.38      2.13 o 
  -1   6  10        0.32        0.58      1.41 o 
   0   6  10        1.14        3.17      1.52 o 
   1   6  10      218.48      226.85     10.94 o 
   2   6  10        5.02       11.22      6.14 o 
   3   6  10      163.77      180.98      6.83 o 
   4   6  10       29.09       35.45      2.84 o 
   5   6  10       17.89       24.70      4.08 o 
   6   6  10       51.31       53.76      4.20 o 
  -9   7  10       37.09       31.91      3.44 o 
  -8   7  10        8.21        5.48      1.80 o 
  -7   7  10        7.67        8.07      1.91 o 
  -6   7  10       10.78       15.10      2.05 o 
  -5   7  10        7.66        4.72      1.50 o 
  -4   7  10       32.64       40.03      5.48 o 
  -3   7  10       17.65       13.23      3.44 o 
  -2   7  10       46.37       46.97      3.21 o 
  -1   7  10       28.02       27.49      2.78 o 
   0   7  10       57.43       62.49      3.72 o 
   1   7  10       16.14       18.85      4.31 o 
   2   7  10        4.76        2.91      3.41 o 
   3   7  10        9.66       16.08      3.38 o 
   4   7  10        4.43        2.79      3.89 o 
   5   7  10       38.69       44.58      4.03 o 
  -9   8  10       32.10       27.92      3.07 o 
  -8   8  10       13.46        9.23      2.18 o 
  -7   8  10        0.03        0.84      1.54 o 
  -6   8  10        0.01       -0.08      1.57 o 
  -5   8  10       50.03       43.20      3.17 o 
  -4   8  10        0.14        4.69      3.03 o 
  -3   8  10       42.93       37.77      5.07 o 
  -2   8  10       23.35       27.20      2.79 o 
  -1   8  10        1.65        1.44      1.74 o 
   0   8  10        5.35        4.47      1.90 o 
   1   8  10       53.32       52.78      6.32 o 
   2   8  10        4.98        6.66      3.85 o 
   3   8  10        3.09        9.14      4.38 o 
   4   8  10        3.14       12.64      4.50 o 
  -8   9  10       74.66       78.99      4.64 o 
  -7   9  10        1.00        2.72      1.86 o 
  -6   9  10      135.65      150.28      5.02 o 
  -5   9  10       24.47       18.67      4.60 o 
  -4   9  10        0.24        0.19      2.85 o 
  -3   9  10        2.48        7.50      3.35 o 
  -2   9  10       11.83       15.35      3.94 o 
  -1   9  10        4.71        4.32      2.06 o 
   0   9  10       29.76       20.64      4.41 o 
   1   9  10        9.03       13.70      4.16 o 
   2   9  10        0.17       -6.19      3.10 o 
   3   9  10        0.00        3.75      4.00 o 
  -7  10  10       57.77       51.32      4.09 o 
  -6  10  10       13.84       14.67      3.45 o 
  -5  10  10       14.43       10.44      4.31 o 
  -4  10  10       13.15        6.13      4.03 o 
  -3  10  10       29.16       30.61      4.94 o 
  -2  10  10        0.05       -1.38      2.44 o 
  -1  10  10        8.94        7.94      2.30 o 
   0  10  10        1.61        2.75      3.38 o 
   1  10  10        3.43        4.75      3.75 o 
   2  10  10        0.06        2.25      3.47 o 
  -5  11  10       16.33       15.50      3.68 o 
  -4  11  10        1.67        5.22      3.56 o 
  -3  11  10        4.11        2.47      3.47 o 
  -2  11  10        3.64        4.13      3.31 o 
  -1 -15  11        3.19        4.50      3.35 o 
   0 -15  11        1.05        3.00      3.03 o 
   1 -15  11        1.22        2.00      3.38 o 
   2 -15  11       14.52       10.41      4.13 o 
   3 -15  11       18.62       15.01      4.82 o 
  -3 -14  11       79.12       95.37      8.19 o 
  -2 -14  11       11.27        6.57      3.56 o 
  -1 -14  11       20.69       24.98      4.78 o 
   0 -14  11       13.55       15.02      3.00 o 
   1 -14  11      105.20      117.85      8.16 o 
   2 -14  11       16.93       17.51      4.69 o 
   3 -14  11       84.00       81.17      7.97 o 
   4 -14  11       35.22       39.93      6.38 o 
   5 -14  11        5.22       17.42      5.19 o 
  -5 -13  11       18.75       37.08      5.97 o 
  -4 -13  11       47.99       54.28      6.91 o 
  -3 -13  11       52.43       71.01      6.79 o 
  -2 -13  11       36.15       15.04      4.44 o 
  -1 -13  11      219.81      237.17     11.51 o 
   0 -13  11      211.75      218.64      7.27 o 
   1 -13  11        4.39        5.07      2.04 o 
   2 -13  11       24.13       26.08      4.94 o 
   3 -13  11       66.16       60.69      6.82 o 
   4 -13  11        0.45        1.38      3.41 o 
   5 -13  11      112.55      118.63      9.51 o 
   6 -13  11      101.55      104.63      5.47 o 
  -6 -12  11        8.48        5.00      2.35 o 
  -5 -12  11        8.91       11.57      4.28 o 
  -4 -12  11       79.74       81.76      7.63 o 
  -3 -12  11       16.09       24.11      4.57 o 
  -2 -12  11        9.84        8.84      3.07 o 
  -1 -12  11      194.95      208.57      6.18 o 
   0 -12  11       60.38       59.03      3.55 o 
   1 -12  11      162.47      175.19      5.65 o 
   2 -12  11       24.54       27.79      3.95 o 
   3 -12  11       51.28       55.12      6.35 o 
   4 -12  11       26.03       27.14      5.22 o 
   5 -12  11       20.78       26.48      2.51 o 
   6 -12  11       14.86       13.35      2.33 o 
   7 -12  11        0.64        1.52      1.58 o 
  -7 -11  11        0.21        1.67      2.45 o 
  -6 -11  11       18.32       18.06      2.88 o 
  -5 -11  11       72.56       69.73      3.69 o 
  -4 -11  11        0.10        2.22      2.88 o 
  -3 -11  11        0.06        9.88      4.57 o 
  -2 -11  11        0.30        1.07      1.74 o 
  -1 -11  11        0.05        0.98      1.44 o 
   0 -11  11       11.15       12.84      1.83 o 
   1 -11  11       21.20       18.81      2.03 o 
   2 -11  11       33.56       35.65      3.39 o 
   3 -11  11        8.28       10.51      2.44 o 
   4 -11  11        1.74        1.90      1.13 o 
   5 -11  11       36.02       36.01      2.96 o 
   6 -11  11       40.75       42.29      3.24 o 
   7 -11  11       30.75       34.05      3.12 o 
   8 -11  11       20.55       20.60      2.72 o 
  -7 -10  11       36.27       41.18      3.69 o 
  -6 -10  11       18.51       18.63      2.71 o 
  -5 -10  11        0.60        3.31      1.70 o 
  -4 -10  11        2.78        3.26      1.21 o 
  -3 -10  11       47.65       45.51      3.61 o 
  -2 -10  11      148.70      148.62      5.74 o 
  -1 -10  11       12.00       11.39      1.64 o 
   0 -10  11       41.99       39.96      2.55 o 
   1 -10  11        3.11        3.99      1.30 o 
   2 -10  11        8.23        9.64      1.94 o 
   3 -10  11        8.64        6.79      1.20 o 
   4 -10  11       98.84       98.13      3.95 o 
   5 -10  11       59.62       60.31      3.20 o 
   6 -10  11      268.45      265.59      6.57 o 
   7 -10  11      172.53      181.46     13.96 o 
   8 -10  11        0.02        1.36      1.47 o 
  -8  -9  11        0.40       -0.13      1.70 o 
  -7  -9  11        9.75        9.64      3.11 o 
  -6  -9  11        0.79        0.69      1.28 o 
  -5  -9  11        2.96        2.18      1.22 o 
  -4  -9  11        4.43        2.75      1.11 o 
  -3  -9  11        0.35        1.24      0.94 o 
  -2  -9  11       74.89       60.58      4.36 o 
  -1  -9  11       13.28       12.52      1.59 o 
   0  -9  11        1.88        2.57      1.20 o 
   1  -9  11      169.79      159.11      4.46 o 
   2  -9  11       45.69       45.51      3.03 o 
   3  -9  11       25.99       21.33      1.47 o 
   4  -9  11        0.19        1.99      1.32 o 
   5  -9  11      161.64      157.57      4.09 o 
   6  -9  11       11.71       13.24      1.70 o 
   7  -9  11        4.00        3.75      1.49 o 
   8  -9  11        9.58       11.41      2.09 o 
  -9  -8  11       64.40       71.41      4.87 o 
  -8  -8  11        5.04        3.04      1.81 o 
  -7  -8  11        0.29        1.72      2.49 o 
  -6  -8  11       32.12       32.99      4.12 o 
  -5  -8  11       20.31       17.57      1.83 o 
  -4  -8  11        4.77        4.87      1.11 o 
  -3  -8  11       87.15       74.41      2.58 o 
  -2  -8  11        0.32        1.64      0.75 o 
  -1  -8  11        5.10        3.90      1.19 o 
   0  -8  11       41.48       39.91      2.36 o 
   1  -8  11      134.08      132.11      3.68 o 
   2  -8  11       22.40       20.66      1.31 o 
   3  -8  11       57.92       54.08      2.15 o 
   4  -8  11       47.86       44.62      2.26 o 
   5  -8  11        0.64        0.77      1.02 o 
   6  -8  11       62.95       57.01      3.52 o 
   7  -8  11      274.49      291.40      6.66 o 
   8  -8  11        4.61        3.93      1.56 o 
   9  -8  11        8.20        7.29      1.99 o 
  -9  -7  11       55.41       61.88      3.97 o 
  -8  -7  11       11.55        7.48      1.92 o 
  -7  -7  11       19.08       19.95      2.28 o 
  -6  -7  11        2.50        0.79      1.68 o 
  -5  -7  11        2.33        1.85      1.03 o 
  -4  -7  11        2.34        1.50      0.85 o 
  -3  -7  11        7.02        6.62      1.01 o 
  -2  -7  11       99.32       77.72      2.07 o 
  -1  -7  11        2.26        3.13      1.06 o 
   0  -7  11        2.46        1.68      1.03 o 
   1  -7  11      238.16      233.42      3.63 o 
   2  -7  11        2.39        3.77      0.79 o 
   3  -7  11        5.30        3.35      0.83 o 
   4  -7  11      135.26      134.99      3.49 o 
   5  -7  11        9.38        8.00      1.22 o 
   6  -7  11      208.67      213.65      4.97 o 
   7  -7  11        3.68        1.81      1.20 o 
   8  -7  11       18.55       15.95      2.04 o 
   9  -7  11        0.69       -0.01      1.38 o 
  -9  -6  11        2.92        4.00      1.67 o 
  -8  -6  11        0.67        0.96      1.40 o 
  -7  -6  11        0.01        2.22      1.25 o 
  -6  -6  11       75.16       71.35      4.33 o 
  -5  -6  11       40.93       40.05      2.25 o 
  -4  -6  11        0.00        0.47      0.73 o 
  -3  -6  11        3.35        6.04      0.91 o 
  -2  -6  11      679.00      585.83      6.59 o 
  -1  -6  11        6.46        5.16      0.90 o 
   0  -6  11      675.89      616.76      8.57 o 
   1  -6  11       42.82       38.78      1.40 o 
   2  -6  11      456.59      443.37      5.19 o 
   3  -6  11      784.05      756.49      8.11 o 
   4  -6  11       40.48       33.49      1.86 o 
   5  -6  11        1.63        1.11      0.83 o 
   6  -6  11      105.02      110.01      3.45 o 
   7  -6  11        6.60        5.04      1.25 o 
   8  -6  11        9.60       12.93      1.83 o 
   9  -6  11      149.69      153.98      6.84 o 
 -10  -5  11       12.37       13.90      2.51 o 
  -9  -5  11       14.35       17.60      2.34 o 
  -8  -5  11        0.11       -0.45      1.17 o 
  -7  -5  11       76.97       70.71      3.22 o 
  -6  -5  11       46.44       45.80      2.65 o 
  -5  -5  11       24.33       25.07      2.05 o 
  -4  -5  11      689.60      652.84      7.52 o 
  -3  -5  11      438.53      412.61      5.40 o 
  -2  -5  11      548.02      473.04      5.23 o 
  -1  -5  11     1310.44     1247.86     11.83 o 
   0  -5  11       17.36       21.12      1.31 o 
   1  -5  11      471.25      442.38      4.66 o 
   2  -5  11        2.79        2.99      0.68 o 
   3  -5  11       91.22       87.29      2.36 o 
   4  -5  11      273.73      249.33      4.64 o 
   5  -5  11      366.52      364.04      6.37 o 
   6  -5  11        4.25        5.14      1.12 o 
   7  -5  11        9.99       12.49      2.82 o 
   8  -5  11       74.70       81.37      3.42 o 
   9  -5  11        0.00        0.37      1.15 o 
 -10  -4  11       29.73       24.95      3.46 o 
  -9  -4  11        0.27        0.54      1.27 o 
  -8  -4  11      155.48      151.74      4.64 o 
  -7  -4  11       29.83       34.59      2.44 o 
  -6  -4  11      254.39      255.77      5.74 o 
  -5  -4  11      244.90      254.98      5.55 o 
  -4  -4  11       14.22       18.66      1.22 o 
  -3  -4  11      158.20      161.85      2.50 o 
  -2  -4  11      521.47      449.52      5.65 o 
  -1  -4  11        5.09        2.16      0.52 o 
   0  -4  11      198.46      177.84      3.05 o 
   1  -4  11      462.30      434.39      6.62 o 
   2  -4  11       50.13       44.63      1.57 o 
   3  -4  11       11.16       10.53      0.99 o 
   4  -4  11       23.54       21.16      1.62 o 
   5  -4  11        7.43        6.04      1.13 o 
   6  -4  11        0.28       -0.13      0.76 o 
   7  -4  11        0.75        0.85      0.98 o 
   8  -4  11        1.14        0.60      1.15 o 
   9  -4  11        0.14        0.88      1.34 o 
 -10  -3  11       41.77       37.89      2.93 o 
  -9  -3  11       79.13       77.82      3.65 o 
  -8  -3  11       86.58       84.60      4.86 o 
  -7  -3  11      166.15      177.97      4.76 o 
  -6  -3  11       59.03       50.08      2.70 o 
  -5  -3  11       12.36       10.18      1.44 o 
  -4  -3  11      151.14      139.74      3.09 o 
  -3  -3  11       17.30       16.93      0.92 o 
  -2  -3  11      132.76       91.09      1.94 o 
  -1  -3  11       21.86       13.96      0.86 o 
   0  -3  11      109.37      102.22      2.06 o 
   1  -3  11      214.66      217.34      3.44 o 
   2  -3  11      662.31      631.96      6.87 o 
   3  -3  11      154.34      160.09      3.94 o 
   4  -3  11        3.54        3.63      1.04 o 
   5  -3  11       15.32       14.90      1.65 o 
   6  -3  11       43.66       38.28      2.43 o 
   7  -3  11        5.14        3.27      1.28 o 
   8  -3  11        3.12        3.02      1.45 o 
   9  -3  11        2.94        3.05      1.53 o 
 -10  -2  11       36.31       29.54      2.61 o 
  -9  -2  11       23.44       20.65      2.22 o 
  -8  -2  11       93.83       94.76      3.78 o 
  -7  -2  11       77.81       75.12      3.31 o 
  -6  -2  11        0.71        0.25      1.90 o 
  -5  -2  11       20.40       19.47      1.94 o 
  -4  -2  11        0.33        1.07      0.67 o 
  -3  -2  11       65.35       56.83      1.58 o 
  -2  -2  11       55.72       49.57      1.34 o 
  -1  -2  11       79.05       72.44      1.70 o 
   0  -2  11       26.98       34.28      1.69 o 
   1  -2  11      171.39      163.32      2.92 o 
   2  -2  11     1221.97     1216.59     11.76 o 
   3  -2  11       61.80       53.49      2.02 o 
   4  -2  11       32.70       30.18      2.23 o 
   5  -2  11      162.75      165.22      8.43 o 
   6  -2  11       15.38       17.06      1.84 o 
   7  -2  11        3.93        3.98      1.47 o 
   8  -2  11       89.60       92.28      4.01 o 
   9  -2  11       25.55       25.31      2.54 o 
 -11  -1  11        3.17        3.83      1.73 o 
 -10  -1  11        2.58        1.61      1.40 o 
  -9  -1  11        1.30        2.15      1.18 o 
  -8  -1  11       13.94       14.28      1.87 o 
  -7  -1  11       15.87       12.46      1.73 o 
  -6  -1  11       22.59       26.23      2.38 o 
  -5  -1  11       28.76       22.97      2.24 o 
  -4  -1  11        1.11        1.84      0.82 o 
  -3  -1  11       16.69       17.26      1.04 o 
  -2  -1  11       18.06        8.16      0.82 o 
  -1  -1  11      314.60      291.39      3.54 o 
   0  -1  11      132.73      122.38      2.25 o 
   1  -1  11        2.51        4.62      0.68 o 
   2  -1  11       74.11       64.94      1.97 o 
   3  -1  11        1.36        0.49      0.69 o 
   4  -1  11       59.44       67.11      2.86 o 
   5  -1  11       31.32       33.31      2.28 o 
   6  -1  11       38.30       38.21      2.85 o 
   7  -1  11       32.06       36.80      2.79 o 
   8  -1  11        8.98        9.56      2.82 o 
   9  -1  11        5.65        4.12      1.66 o 
 -11   0  11        0.46        2.48      1.65 o 
 -10   0  11        0.01        0.48      1.45 o 
  -9   0  11        7.28        7.24      1.75 o 
  -8   0  11      142.10      149.71      5.24 o 
  -7   0  11      134.94      135.84      5.82 o 
  -6   0  11       24.77       25.97      5.71 o 
  -5   0  11       12.93       10.03      1.71 o 
  -4   0  11      322.20      304.12      5.56 o 
  -3   0  11      339.27      303.01      4.94 o 
  -2   0  11      447.97      447.90      5.99 o 
  -1   0  11      318.06      293.18      4.13 o 
   0   0  11      106.33      111.08      2.50 o 
   1   0  11      210.77      194.33      3.41 o 
   2   0  11      371.27      366.66      5.14 o 
   3   0  11      339.41      326.31      5.73 o 
   4   0  11        0.03       -1.13      0.91 o 
   5   0  11       76.51       72.70      4.24 o 
   6   0  11        9.05       12.45      2.11 o 
   7   0  11       36.26       38.66      2.93 o 
   8   0  11        7.45        5.87      1.77 o 
 -11   1  11        5.58        9.32      2.15 o 
 -10   1  11       31.44       31.71      4.86 o 
  -9   1  11       17.23       12.69      2.39 o 
  -8   1  11       58.95       58.09      4.14 o 
  -7   1  11        2.59        3.69      1.39 o 
  -6   1  11      129.25      130.27      4.91 o 
  -5   1  11       68.92       62.81      4.39 o 
  -4   1  11      312.07      306.08      7.15 o 
  -3   1  11       90.26       84.56      2.51 o 
  -2   1  11        4.84        3.52      0.72 o 
  -1   1  11      152.71      141.96      3.75 o 
   0   1  11      201.33      183.49      6.12 o 
   1   1  11       30.23       23.41      1.26 o 
   2   1  11      595.23      567.73      6.54 o 
   3   1  11       86.52       77.49      2.65 o 
   4   1  11        0.10        0.67      0.88 o 
   5   1  11       63.52       63.79      2.88 o 
   6   1  11       49.31       49.38      3.15 o 
   7   1  11       60.88       61.43      6.17 o 
   8   1  11       22.39       19.68      2.55 o 
 -10   2  11        2.23        2.44      1.59 o 
  -9   2  11       33.64       32.19      2.96 o 
  -8   2  11        7.69        7.61      1.83 o 
  -7   2  11        3.08        3.82      2.32 o 
  -6   2  11      114.08      120.45      7.15 o 
  -5   2  11       36.71       37.89      2.62 o 
  -4   2  11       55.95       56.23      2.42 o 
  -3   2  11       10.73       10.98      1.18 o 
  -2   2  11       21.29       17.33      1.30 o 
  -1   2  11        2.50        1.12      1.15 o 
   0   2  11       47.88       46.38      4.53 o 
   1   2  11       23.31       25.94      1.40 o 
   2   2  11      129.91      122.49      3.67 o 
   3   2  11        0.02        0.59      0.82 o 
   4   2  11       42.22       42.00      2.44 o 
   5   2  11       42.75       43.16      2.58 o 
   6   2  11        1.07        4.93      4.24 o 
   7   2  11       22.81       16.09      2.36 o 
   8   2  11        7.09        3.86      1.96 o 
 -10   3  11        0.01        0.53      1.44 o 
  -9   3  11       10.16        7.19      2.66 o 
  -8   3  11       35.10       34.63      3.03 o 
  -7   3  11        9.81       13.22      2.59 o 
  -6   3  11       17.02       22.76      2.06 o 
  -5   3  11      118.92      109.22      4.14 o 
  -4   3  11        0.64        1.64      1.00 o 
  -3   3  11       42.39       37.67      2.15 o 
  -2   3  11       12.71       12.62      1.52 o 
  -1   3  11       42.12       35.36      2.66 o 
   0   3  11        0.02       -1.37      1.13 o 
   1   3  11       56.54       51.03      2.67 o 
   2   3  11      255.52      226.84      6.05 o 
   3   3  11        5.83        4.73      1.43 o 
   4   3  11       45.67       42.07      2.58 o 
   5   3  11        0.10        0.52      1.18 o 
   6   3  11        0.01        4.00      4.89 o 
   7   3  11        6.04        8.16      5.03 o 
 -10   4  11       11.47        3.85      2.55 o 
  -9   4  11       41.60       40.01      3.35 o 
  -8   4  11       18.44       16.69      2.44 o 
  -7   4  11       11.02       11.73      1.99 o 
  -6   4  11        4.31        1.01      2.93 o 
  -5   4  11        1.68        0.92      1.92 o 
  -4   4  11      226.31      222.67      6.62 o 
  -3   4  11       58.80       60.99      2.67 o 
  -2   4  11       95.09       73.43      3.53 o 
  -1   4  11        4.53        3.88      1.50 o 
   0   4  11       12.86       19.96      2.22 o 
   1   4  11        0.27        0.26      1.06 o 
   2   4  11      336.95      324.85      9.39 o 
   3   4  11       21.23       21.68      1.82 o 
   4   4  11        8.21       13.86      2.18 o 
   5   4  11        3.30        4.71      2.40 o 
   6   4  11        7.63       10.71      5.94 o 
   7   4  11        9.47        8.69      4.26 o 
 -10   5  11       17.51       15.57      2.72 o 
  -9   5  11        7.19        5.97      2.20 o 
  -8   5  11        7.64        6.90      2.00 o 
  -7   5  11        0.82        1.66      2.56 o 
  -6   5  11       58.91       59.47      3.59 o 
  -5   5  11       54.55       53.67      6.12 o 
  -4   5  11      223.32      209.99      9.96 o 
  -3   5  11        4.76        4.47      2.35 o 
  -2   5  11       10.02        7.88      1.77 o 
  -1   5  11        4.84        6.76      2.49 o 
   0   5  11        4.59        4.84      1.67 o 
   1   5  11        7.03       10.16      3.31 o 
   2   5  11      113.84      120.76      6.68 o 
   3   5  11      211.10      220.71      5.81 o 
   4   5  11       16.63       20.34      3.15 o 
   5   5  11      101.40      110.85      5.08 o 
   6   5  11       10.49        5.91      3.35 o 
  -9   6  11        9.69       11.51      2.52 o 
  -8   6  11       70.15       70.40      3.97 o 
  -7   6  11       16.20       15.58      2.19 o 
  -6   6  11        8.50        3.15      4.83 o 
  -5   6  11       27.11       26.17      3.21 o 
  -4   6  11       11.74       11.64      1.87 o 
  -3   6  11       75.66       69.88      5.82 o 
  -2   6  11       45.76       46.74      3.24 o 
  -1   6  11      117.13      112.22      4.83 o 
   0   6  11       46.48       39.86      3.06 o 
   1   6  11       31.74       33.68      5.10 o 
   2   6  11       33.42       44.21      5.63 o 
   3   6  11       87.80      106.11      6.66 o 
   4   6  11       17.60       16.08      2.40 o 
   5   6  11        0.28        2.12      2.09 o 
  -9   7  11        0.97        0.97      1.83 o 
  -8   7  11        0.28        2.22      1.58 o 
  -7   7  11        4.71        2.99      1.60 o 
  -6   7  11       36.69       31.15      3.31 o 
  -5   7  11       29.68       30.18      2.77 o 
  -4   7  11      102.24       97.84      7.38 o 
  -3   7  11      208.65      204.46     10.32 o 
  -2   7  11      151.37      168.67      5.85 o 
  -1   7  11        0.00        0.68      1.61 o 
   0   7  11       33.42       38.32      3.16 o 
   1   7  11        3.77        2.28      3.25 o 
   2   7  11       21.41       25.80      5.03 o 
   3   7  11        2.44        9.39      3.36 o 
   4   7  11       10.18       10.09      3.90 o 
   5   7  11        2.99       13.07      7.29 o 
  -8   8  11        7.21        6.06      2.05 o 
  -7   8  11        9.66        8.50      2.12 o 
  -6   8  11      168.57      180.40      6.38 o 
  -5   8  11       41.39       37.15      5.41 o 
  -4   8  11      622.84      687.76     22.86 o 
  -3   8  11        0.15        3.75      3.00 o 
  -2   8  11       65.10       64.00      5.97 o 
  -1   8  11       26.23       22.54      2.84 o 
   0   8  11        5.07        7.02      2.33 o 
   1   8  11       29.01       24.58      4.85 o 
   2   8  11        0.37        3.00      3.41 o 
  -7   9  11       15.41       14.65      2.74 o 
  -6   9  11       23.49       29.59      5.16 o 
  -5   9  11        7.08       11.41      4.28 o 
  -4   9  11        4.48        4.88      3.28 o 
  -3   9  11        7.48        6.38      3.72 o 
  -2   9  11        2.12        2.50      3.06 o 
  -1   9  11        0.66        0.42      1.90 o 
   0   9  11       15.92       12.82      4.06 o 
   1   9  11        2.61        6.35      3.88 o 
   2   9  11       12.91       27.77      5.38 o 
  -5  10  11        2.17       13.54      4.38 o 
  -4  10  11       36.14       33.96      5.57 o 
  -3  10  11      118.37      126.98      8.91 o 
  -2  10  11        0.33        2.13      3.10 o 
  -1  10  11       27.05       28.89      3.11 o 
   0  10  11       22.81       20.95      4.82 o 
   1 -15  12        0.89        4.47      3.47 o 
   2 -15  12        0.45       -0.03      3.47 o 
  -3 -14  12       14.60       19.17      5.00 o 
  -2 -14  12       23.98       32.30      5.47 o 
  -1 -14  12       36.47       34.89      5.28 o 
   0 -14  12        9.36        9.66      2.35 o 
   1 -14  12      176.59      219.97     11.26 o 
   2 -14  12      129.19      138.45      9.26 o 
   3 -14  12        0.06        5.60      3.72 o 
   4 -14  12      153.64      177.85     11.48 o 
  -4 -13  12       10.67       -7.00      3.50 o 
  -3 -13  12       18.71       24.45      5.28 o 
  -2 -13  12      126.01      131.95      8.91 o 
  -1 -13  12        1.08        3.31      2.91 o 
   0 -13  12       33.09       34.80      3.35 o 
   1 -13  12      101.27      109.09      7.88 o 
   2 -13  12       32.42       26.67      5.00 o 
   3 -13  12      417.09      432.65     17.60 o 
   4 -13  12        6.09        5.69      3.91 o 
   5 -13  12        1.79        0.28      4.03 o 
   6 -13  12        2.03        3.32      2.08 o 
  -5 -12  12        9.73       17.48      4.78 o 
  -4 -12  12       77.48      113.06      8.88 o 
  -3 -12  12      135.27      135.89      9.41 o 
  -2 -12  12        2.62       11.41      3.50 o 
  -1 -12  12       61.68       69.51      3.98 o 
   0 -12  12       16.32       15.34      2.54 o 
   1 -12  12        0.07        1.56      1.71 o 
   2 -12  12        2.98        0.28      2.94 o 
   3 -12  12       10.73       11.76      4.13 o 
   4 -12  12        3.75        7.41      3.78 o 
   5 -12  12        0.01        0.92      1.36 o 
   6 -12  12        2.44        1.86      1.69 o 
  -6 -11  12       55.35       57.10      4.27 o 
  -5 -11  12      100.38      109.05      4.94 o 
  -4 -11  12       42.72       49.43      6.22 o 
  -3 -11  12       10.71       17.06      3.33 o 
  -2 -11  12        7.47        8.59      2.72 o 
  -1 -11  12       14.24       13.36      1.84 o 
   0 -11  12       74.40       74.24      3.48 o 
   1 -11  12       12.09       10.28      2.53 o 
   2 -11  12       17.08       17.18      2.71 o 
   3 -11  12        1.11        0.68      2.29 o 
   4 -11  12       81.56       82.86      3.78 o 
   5 -11  12        2.47        3.54      1.54 o 
   6 -11  12        3.87        6.19      1.83 o 
   7 -11  12        0.05        0.76      1.49 o 
  -7 -10  12       35.23       35.92      3.76 o 
  -6 -10  12        1.13        1.28      1.73 o 
  -5 -10  12       80.87       94.62      5.20 o 
  -4 -10  12        1.94        1.10      1.15 o 
  -3 -10  12       15.44       12.07      2.34 o 
  -2 -10  12       76.68       74.77     12.52 o 
  -1 -10  12        2.14        3.70      1.32 o 
   0 -10  12        5.95        4.53      1.39 o 
   1 -10  12       10.88        7.62      2.07 o 
   2 -10  12       18.42       21.15      2.77 o 
   3 -10  12      307.72      305.00      8.12 o 
   4 -10  12       12.00       11.40      1.45 o 
   5 -10  12      131.26      118.59      4.38 o 
   6 -10  12        0.61       -0.70      1.27 o 
   7 -10  12       58.65       56.90      3.70 o 
   8 -10  12       43.63       48.74      6.37 o 
  -8  -9  12       61.40       65.49      4.37 o 
  -7  -9  12       41.88       48.01      3.78 o 
  -6  -9  12       45.59       36.92      3.32 o 
  -5  -9  12       78.56       79.15      3.47 o 
  -4  -9  12       54.23       56.56      2.58 o 
  -3  -9  12       23.51       19.59      1.89 o 
  -2  -9  12      115.27      107.54      4.76 o 
  -1  -9  12        4.77        5.34      1.40 o 
   0  -9  12       12.50       12.51      1.78 o 
   1  -9  12        2.66        1.34      1.17 o 
   2  -9  12       19.49       15.45      2.26 o 
   3  -9  12      294.41      295.17      4.77 o 
   4  -9  12       13.71       16.92      2.55 o 
   5  -9  12       51.98       56.06      3.20 o 
   6  -9  12       40.04       39.59      2.76 o 
   7  -9  12      168.39      175.77      5.85 o 
   8  -9  12       91.81       86.95      4.27 o 
  -8  -8  12       11.10        6.55      2.09 o 
  -7  -8  12       37.51       43.33      3.44 o 
  -6  -8  12       88.54       95.80      5.92 o 
  -5  -8  12        1.23        2.90      1.22 o 
  -4  -8  12        0.69        1.04      0.93 o 
  -3  -8  12        0.01        0.34      0.84 o 
  -2  -8  12       52.99       54.49      2.47 o 
  -1  -8  12       52.40       43.91      2.49 o 
   0  -8  12       63.49       61.07      2.84 o 
   1  -8  12        1.93        0.83      0.99 o 
   2  -8  12       38.85       41.72      1.77 o 
   3  -8  12       39.54       36.15      3.36 o 
   4  -8  12       23.19       27.22      1.76 o 
   5  -8  12        0.14       -0.08      0.89 o 
   6  -8  12       21.23       20.04      2.30 o 
   7  -8  12      116.36      113.49      4.17 o 
   8  -8  12       14.66       11.25      2.13 o 
  -9  -7  12       28.34       20.88      2.78 o 
  -8  -7  12       24.64       19.87      3.35 o 
  -7  -7  12       82.67       86.48      4.35 o 
  -6  -7  12        1.44        3.06      1.66 o 
  -5  -7  12       10.41        9.31      1.50 o 
  -4  -7  12        6.21        2.96      0.97 o 
  -3  -7  12        2.85        1.30      0.76 o 
  -2  -7  12       92.47       78.05      2.30 o 
  -1  -7  12      139.19      129.89      3.85 o 
   0  -7  12      204.62      192.37      4.84 o 
   1  -7  12       96.22      101.49      4.46 o 
   2  -7  12       22.71       20.32      1.33 o 
   3  -7  12       27.80       25.98      1.59 o 
   4  -7  12        0.13        1.82      0.87 o 
   5  -7  12       70.65       69.42      2.89 o 
   6  -7  12       15.26       12.55      2.51 o 
   7  -7  12        2.48        3.09      1.20 o 
   8  -7  12      119.96      131.81      4.56 o 
  -9  -6  12       27.26       24.54      2.79 o 
  -8  -6  12        1.30        1.25      1.43 o 
  -7  -6  12        0.17        0.27      1.18 o 
  -6  -6  12        0.35       -0.41      0.97 o 
  -5  -6  12       32.78       37.08      3.15 o 
  -4  -6  12       35.35       30.60      2.58 o 
  -3  -6  12        0.29        3.19      0.85 o 
  -2  -6  12       32.98       27.79      1.50 o 
  -1  -6  12       53.39       54.55      2.48 o 
   0  -6  12      127.22      111.45      3.08 o 
   1  -6  12      331.23      328.43      5.30 o 
   2  -6  12       58.02       56.90      1.92 o 
   3  -6  12        1.08        1.21      0.73 o 
   4  -6  12       19.51       22.54      1.78 o 
   5  -6  12        0.93        2.43      0.95 o 
   6  -6  12       19.45       17.36      1.95 o 
   7  -6  12      491.17      503.32      9.24 o 
   8  -6  12      116.30      123.41      4.39 o 
   9  -6  12        5.78        6.06      1.64 o 
 -10  -5  12       32.84       28.41      3.20 o 
  -9  -5  12       48.44       45.49      3.65 o 
  -8  -5  12       46.37       45.24      3.19 o 
  -7  -5  12        2.60        2.51      1.27 o 
  -6  -5  12       45.09       41.66      3.34 o 
  -5  -5  12        4.23        6.40      1.31 o 
  -4  -5  12      150.39      139.60      3.25 o 
  -3  -5  12       42.32       51.01      2.42 o 
  -2  -5  12       67.71       44.00      2.08 o 
  -1  -5  12       64.63       44.55      2.22 o 
   0  -5  12       87.74       79.65      2.87 o 
   1  -5  12        0.44        0.64      0.62 o 
   2  -5  12      202.55      198.48      3.47 o 
   3  -5  12        6.74        7.29      1.01 o 
   4  -5  12        1.40        0.41      0.79 o 
   5  -5  12        0.81        2.01      0.93 o 
   6  -5  12        2.04        3.43      1.04 o 
   7  -5  12      197.48      213.35      5.58 o 
   8  -5  12        5.44        3.53      1.43 o 
   9  -5  12       25.37       28.39      2.75 o 
 -10  -4  12        0.00        0.21      1.42 o 
  -9  -4  12        2.69        3.98      1.58 o 
  -8  -4  12       88.44       89.01      3.96 o 
  -7  -4  12      146.31      155.02      9.53 o 
  -6  -4  12       58.13       52.00      2.83 o 
  -5  -4  12       12.95       16.92      2.64 o 
  -4  -4  12       52.54       43.80      2.10 o 
  -3  -4  12       22.99       20.92      1.21 o 
  -2  -4  12        4.30        1.22      0.60 o 
  -1  -4  12        7.76        2.82      0.77 o 
   0  -4  12       10.53        8.48      1.23 o 
   1  -4  12        0.33       -0.62      0.53 o 
   2  -4  12        0.52       -0.20      0.59 o 
   3  -4  12        5.93        6.68      1.16 o 
   4  -4  12        1.67        0.08      0.88 o 
   5  -4  12      111.02      110.58      3.44 o 
   6  -4  12        2.52        1.41      1.37 o 
   7  -4  12        4.64        2.23      1.38 o 
   8  -4  12      197.80      202.04     10.75 o 
   9  -4  12       12.22       14.46      2.22 o 
 -10  -3  12        1.45        2.34      1.54 o 
  -9  -3  12       58.12       55.86      3.41 o 
  -8  -3  12       11.39        3.47      1.80 o 
  -7  -3  12        0.44        0.96      1.07 o 
  -6  -3  12      144.36      135.53      4.19 o 
  -5  -3  12        5.13        3.86      1.16 o 
  -4  -3  12        0.25        1.01      0.79 o 
  -3  -3  12      171.23      135.12      3.06 o 
  -2  -3  12       35.21       28.52      1.39 o 
  -1  -3  12      178.10      142.12      3.99 o 
   0  -3  12       19.67       20.42      1.58 o 
   1  -3  12        4.80        4.00      0.72 o 
   2  -3  12      156.34      133.46      2.77 o 
   3  -3  12        0.18        0.52      0.80 o 
   4  -3  12       33.84       34.03      2.56 o 
   5  -3  12        3.00        2.61      1.04 o 
   6  -3  12       12.87       12.66      1.76 o 
   7  -3  12      338.80      342.40      8.04 o 
   8  -3  12       36.25       38.37      3.02 o 
 -10  -2  12        6.48        4.86      1.99 o 
  -9  -2  12       13.38       11.70      2.08 o 
  -8  -2  12        8.06        7.43      1.65 o 
  -7  -2  12       12.66       11.34      1.78 o 
  -6  -2  12        1.76        1.53      1.14 o 
  -5  -2  12       39.30       37.13      2.61 o 
  -4  -2  12        1.60        1.72      0.82 o 
  -3  -2  12        2.50        1.11      0.67 o 
  -2  -2  12        2.38        2.46      0.60 o 
  -1  -2  12      256.12      231.21      4.42 o 
   0  -2  12        6.64        1.01      0.76 o 
   1  -2  12      861.23      805.03      8.95 o 
   2  -2  12      165.72      143.57      3.05 o 
   3  -2  12      646.06      621.66      8.75 o 
   4  -2  12       45.81       37.90      2.44 o 
   5  -2  12       17.98       20.12      2.02 o 
   6  -2  12        5.52        7.22      1.58 o 
   7  -2  12        8.44        8.82      1.74 o 
   8  -2  12        7.09        6.20      1.91 o 
 -10  -1  12        0.07       -1.08      1.39 o 
  -9  -1  12        3.67        2.56      1.70 o 
  -8  -1  12       57.87       66.57      3.97 o 
  -7  -1  12       27.10       25.79      2.64 o 
  -6  -1  12      283.09      282.66      7.59 o 
  -5  -1  12       35.81       36.84      2.94 o 
  -4  -1  12      114.40       91.12      2.99 o 
  -3  -1  12       90.58       77.60      2.32 o 
  -2  -1  12       86.43       92.56      3.01 o 
  -1  -1  12     1010.04      849.23     13.08 o 
   0  -1  12        0.01        0.40      0.76 o 
   1  -1  12      536.00      473.24      6.60 o 
   2  -1  12        4.32        2.57      0.87 o 
   3  -1  12        0.53       -1.08      0.82 o 
   4  -1  12        0.36       -0.03      1.09 o 
   5  -1  12       72.29       67.74      3.16 o 
   6  -1  12       71.22       69.92      4.57 o 
   7  -1  12       21.40       20.67      2.45 o 
   8  -1  12       55.53       63.98      3.80 o 
 -10   0  12       18.93       20.53      4.02 o 
  -9   0  12       31.63       28.79      2.82 o 
  -8   0  12        0.32        1.13      1.37 o 
  -7   0  12       24.60       20.83      4.88 o 
  -6   0  12      139.36      140.01      5.14 o 
  -5   0  12      124.29      112.57      4.55 o 
  -4   0  12        6.86        4.20      1.03 o 
  -3   0  12       60.33       46.72      1.99 o 
  -2   0  12       21.28       32.22      1.54 o 
  -1   0  12      160.04      135.12      6.10 o 
   0   0  12        1.25        2.16      1.04 o 
   1   0  12      461.43      428.43      5.92 o 
   2   0  12      367.73      361.40      5.76 o 
   3   0  12       31.37       26.00      1.89 o 
   4   0  12        0.68        1.43      1.06 o 
   5   0  12        0.01        0.84      1.03 o 
   6   0  12        0.00        2.87      2.76 o 
   7   0  12       49.54       44.13      3.35 o 
   8   0  12       35.28       41.75      3.37 o 
 -10   1  12        9.36        5.96      1.84 o 
  -9   1  12        0.98       -0.20      1.40 o 
  -8   1  12       18.37       16.36      4.31 o 
  -7   1  12        0.64        0.44      1.80 o 
  -6   1  12       17.43       13.66      2.16 o 
  -5   1  12       41.98       36.69      2.94 o 
  -4   1  12       35.36       35.50      2.35 o 
  -3   1  12       25.55       24.28      1.81 o 
  -2   1  12       71.31       72.20      2.30 o 
  -1   1  12        4.40        3.21      1.14 o 
   0   1  12        0.01        1.76      1.20 o 
   1   1  12       65.55       66.03      2.88 o 
   2   1  12      502.44      492.04      7.13 o 
   3   1  12       85.34       80.83      2.95 o 
   4   1  12        0.02       -0.63      0.96 o 
   5   1  12       89.15       83.65      3.38 o 
   6   1  12       62.18       67.41      3.82 o 
   7   1  12      131.01      142.46      5.45 o 
   8   1  12        1.14        2.66      1.70 o 
 -10   2  12       22.50       24.51      2.96 o 
  -9   2  12        1.24        0.07      1.50 o 
  -8   2  12      126.29      129.70      5.36 o 
  -7   2  12        4.67        3.83      1.59 o 
  -6   2  12        3.30        1.64      1.37 o 
  -5   2  12       15.52       10.92      2.05 o 
  -4   2  12       47.32       54.84      2.85 o 
  -3   2  12       70.93       74.60      5.41 o 
  -2   2  12       67.05       60.21      3.14 o 
  -1   2  12        0.03       -0.05      1.39 o 
   0   2  12        9.81        6.38      3.39 o 
   1   2  12      241.92      217.70      5.57 o 
   2   2  12        8.40        6.55      1.21 o 
   3   2  12      550.96      555.69      7.98 o 
   4   2  12        2.07        0.61      1.11 o 
   5   2  12       60.10       58.54      3.64 o 
   6   2  12       60.70       65.61      3.95 o 
   7   2  12       16.83       20.95      6.85 o 
 -10   3  12        1.46        0.58      1.64 o 
  -9   3  12        5.11        5.02      1.81 o 
  -8   3  12       88.60       97.49      4.74 o 
  -7   3  12        3.73        5.86      1.67 o 
  -6   3  12        2.22        0.17      2.85 o 
  -5   3  12       13.57       12.51      3.16 o 
  -4   3  12      112.89      110.10      3.93 o 
  -3   3  12       41.99       47.90      2.74 o 
  -2   3  12       22.07       25.85      2.36 o 
  -1   3  12       35.83       39.09      2.90 o 
   0   3  12       15.74       13.15      1.92 o 
   1   3  12        7.47        7.97      1.67 o 
   2   3  12      238.34      250.53      5.89 o 
   3   3  12       28.00       33.06      2.10 o 
   4   3  12        4.70        1.54      1.36 o 
   5   3  12        3.13        3.75      1.71 o 
   6   3  12        0.31        0.95      1.59 o 
   7   3  12       10.77       12.36      5.56 o 
 -10   4  12        0.40       -1.23      1.64 o 
  -9   4  12        0.99       -0.30      1.46 o 
  -8   4  12       16.38       14.41      3.55 o 
  -7   4  12        0.00        0.24      1.41 o 
  -6   4  12        0.51        3.29      2.30 o 
  -5   4  12        0.04        3.36      1.53 o 
  -4   4  12       12.60        8.25      2.05 o 
  -3   4  12        1.07        0.56      2.09 o 
  -2   4  12        6.57        7.42      1.69 o 
  -1   4  12        0.61       -0.70      1.30 o 
   0   4  12       19.38       16.61      2.18 o 
   1   4  12       35.46       21.51      4.06 o 
   2   4  12      111.75       97.26      6.08 o 
   3   4  12        2.47        0.85      2.42 o 
   4   4  12        2.83        5.03      2.31 o 
   5   4  12       12.00        8.19      2.17 o 
   6   4  12       59.12       63.94      4.71 o 
  -9   5  12        0.72       -1.13      1.91 o 
  -8   5  12       67.40       61.23      4.32 o 
  -7   5  12        8.45        6.63      3.37 o 
  -6   5  12       95.90       95.03      6.91 o 
  -5   5  12       63.53       67.37      3.75 o 
  -4   5  12        1.39        0.09      1.25 o 
  -3   5  12       49.10       46.84      5.10 o 
  -2   5  12        1.01        1.02      1.47 o 
  -1   5  12        6.63        7.48      1.88 o 
   0   5  12        6.15        4.90      3.64 o 
   1   5  12       25.04       18.14      4.16 o 
   2   5  12        8.82        7.14      4.42 o 
   3   5  12       47.70       43.48      5.07 o 
   4   5  12        0.03        1.06      1.55 o 
   5   5  12        2.75        5.29      2.66 o 
  -9   6  12        6.54        3.14      2.05 o 
  -8   6  12        0.70        1.11      1.75 o 
  -7   6  12        0.04        0.52      1.46 o 
  -6   6  12        7.05        4.11      1.83 o 
  -5   6  12        1.37        4.07      1.53 o 
  -4   6  12      213.43      189.79     10.10 o 
  -3   6  12        1.62        3.60      2.88 o 
  -2   6  12        6.37        5.42      1.78 o 
  -1   6  12        0.00        0.63      2.30 o 
   0   6  12      131.38      134.25      5.25 o 
   1   6  12        0.21        4.63      3.16 o 
   2   6  12       16.12        8.88      4.06 o 
   3   6  12      100.07      102.75      7.07 o 
   4   6  12        4.50        9.69      7.49 o 
   5   6  12        0.04        1.20      2.22 o 
  -8   7  12       10.67        9.26      2.25 o 
  -7   7  12      117.65      121.30      6.58 o 
  -6   7  12       34.17       29.10      3.58 o 
  -5   7  12        9.31       15.38      4.13 o 
  -4   7  12       23.29       26.30      4.72 o 
  -3   7  12       13.53        9.69      3.60 o 
  -2   7  12      172.21      196.91      6.46 o 
  -1   7  12       36.60       39.87      3.37 o 
   0   7  12       35.69       41.64      3.29 o 
   1   7  12        0.02       -1.28      2.91 o 
   2   7  12       79.61       81.33      7.66 o 
   3   7  12        8.83        7.79      4.19 o 
   4   7  12        9.71       -1.65      3.23 o 
  -7   8  12        0.03        0.10      1.70 o 
  -6   8  12       79.09       87.14      6.96 o 
  -5   8  12       18.52       12.57      4.41 o 
  -4   8  12       26.72       27.33      4.85 o 
  -3   8  12      162.11      159.31      9.57 o 
  -2   8  12        5.23       11.63      3.60 o 
  -1   8  12       87.98       93.86      4.76 o 
   0   8  12       24.57       27.05      5.00 o 
   1   8  12        0.35       -0.47      3.22 o 
   2   8  12        0.22       -0.16      3.44 o 
   3   8  12       49.25       53.44      7.19 o 
  -6   9  12        2.48        5.03      2.84 o 
  -5   9  12       76.20       99.56      8.35 o 
  -4   9  12       30.86       20.64      4.88 o 
  -3   9  12       42.37       51.72      6.07 o 
  -2   9  12        4.40        8.04      3.44 o 
  -1   9  12        2.77        2.79      2.01 o 
   0   9  12       16.05       12.32      4.19 o 
   1   9  12       11.55       11.82      4.38 o 
  -3  10  12       14.93       19.95      4.60 o 
  -2  10  12        0.91        1.66      2.94 o 
  -2 -14  13       46.88       54.97      6.57 o 
  -1 -14  13        0.70        0.00      2.94 o 
   0 -14  13       15.47       15.20      2.91 o 
   1 -14  13       17.04       15.98      4.50 o 
   2 -14  13       33.63       34.80      5.60 o 
   3 -14  13        8.74        8.66      4.41 o 
   4 -14  13        0.03       -1.16      3.63 o 
  -4 -13  13      148.46      171.69     11.23 o 
  -3 -13  13        3.11       12.19      4.16 o 
  -2 -13  13      129.00      152.90      9.69 o 
  -1 -13  13       45.70       43.43      5.53 o 
   0 -13  13        2.21        1.75      3.78 o 
   1 -13  13      141.23      154.90      9.32 o 
   2 -13  13        5.86       10.60      3.97 o 
   3 -13  13        0.13        2.00      3.50 o 
   4 -13  13        4.03        9.19      4.41 o 
   5 -13  13        0.04        2.69      3.88 o 
  -5 -12  13       15.29       20.36      4.82 o 
  -4 -12  13       14.92       24.70      4.91 o 
  -3 -12  13      129.84      143.93      9.76 o 
  -2 -12  13       50.98       62.44      6.19 o 
  -1 -12  13       39.41       40.28      3.30 o 
   0 -12  13       23.80       23.40      2.91 o 
   1 -12  13        6.07        7.79      3.44 o 
   2 -12  13        0.14        3.56      3.13 o 
   3 -12  13       16.02       14.66      4.41 o 
   4 -12  13       36.12       42.02      6.03 o 
   5 -12  13       14.28       19.54      5.25 o 
   6 -12  13       44.51       49.97      3.75 o 
  -6 -11  13       53.41       51.24      6.17 o 
  -5 -11  13        7.49       -4.31      3.06 o 
  -4 -11  13       10.19       14.16      3.94 o 
  -3 -11  13       41.62       44.24      5.63 o 
  -2 -11  13       32.12       34.02      4.20 o 
  -1 -11  13        4.48        2.57      1.64 o 
   0 -11  13       22.96       25.19      2.65 o 
   1 -11  13       45.57       44.77      3.10 o 
   2 -11  13       20.85       14.87      3.29 o 
   3 -11  13        0.39        3.29      2.11 o 
   4 -11  13       41.06       34.96      5.72 o 
   5 -11  13       76.53       76.53      4.96 o 
   6 -11  13       43.97       43.16      4.30 o 
   7 -11  13      114.08      109.73      5.03 o 
  -7 -10  13       47.27       50.59      6.69 o 
  -6 -10  13       63.68       72.69      4.47 o 
  -5 -10  13        3.06        3.01      1.60 o 
  -4 -10  13        6.87        9.07      3.44 o 
  -3 -10  13       30.60       30.58      3.22 o 
  -2 -10  13      152.28      175.32     10.67 o 
  -1 -10  13       48.08       50.03      2.89 o 
   0 -10  13       40.92       37.74      2.58 o 
   1 -10  13       74.63       77.33      3.35 o 
   2 -10  13       23.19       25.28      3.09 o 
   3 -10  13        3.47       -0.37      3.43 o 
   4 -10  13        1.63        1.26      0.99 o 
   5 -10  13        7.89        6.63      1.59 o 
   6 -10  13        0.24        4.45      1.71 o 
   7 -10  13       12.27        9.90      3.21 o 
  -8  -9  13        1.18        1.02      2.21 o 
  -7  -9  13       47.44       45.34      3.75 o 
  -6  -9  13       22.86       20.90      2.71 o 
  -5  -9  13        2.92        2.53      1.40 o 
  -4  -9  13       33.53       30.48      2.13 o 
  -3  -9  13        1.03        4.15      1.84 o 
  -2  -9  13        8.61       11.39      2.85 o 
  -1  -9  13        0.42       -1.14      1.54 o 
   0  -9  13       86.32       89.34      3.58 o 
   1  -9  13        0.49        0.51      1.09 o 
   2  -9  13        1.09        1.12      1.49 o 
   3  -9  13        0.03        2.20      0.90 o 
   4  -9  13      347.45      364.28      8.84 o 
   5  -9  13       21.57       17.76      2.88 o 
   6  -9  13        0.27        0.84      1.22 o 
   7  -9  13        5.13        2.11      1.66 o 
   8  -9  13        2.61        1.07      1.50 o 
  -8  -8  13        1.88        2.81      1.89 o 
  -7  -8  13        2.85       -0.99      1.56 o 
  -6  -8  13       96.55      105.28      5.22 o 
  -5  -8  13      250.19      268.78      6.62 o 
  -4  -8  13       26.76       30.19      2.02 o 
  -3  -8  13        3.96        6.37      1.22 o 
  -2  -8  13        0.01        0.28      0.97 o 
  -1  -8  13        3.96        1.46      1.20 o 
   0  -8  13        3.79        3.70      1.23 o 
   1  -8  13      124.27      120.63      3.88 o 
   2  -8  13       13.32       14.81      1.85 o 
   3  -8  13      181.76      182.95      4.15 o 
   4  -8  13       62.34       70.07      2.61 o 
   5  -8  13       80.05       81.44      3.53 o 
   6  -8  13        0.14        1.27      1.22 o 
   7  -8  13        2.14        1.26      1.32 o 
   8  -8  13       22.68       25.17      2.61 o 
  -9  -7  13       17.82       19.91      5.63 o 
  -8  -7  13       72.03       65.49      6.18 o 
  -7  -7  13        6.65        5.02      1.89 o 
  -6  -7  13       18.23       15.83      2.14 o 
  -5  -7  13       87.80       85.72      3.62 o 
  -4  -7  13       22.08       18.97      1.66 o 
  -3  -7  13      317.96      319.00      5.67 o 
  -2  -7  13        1.90        2.36      1.03 o 
  -1  -7  13       37.38       39.76      2.63 o 
   0  -7  13        8.08        9.02      1.63 o 
   1  -7  13        3.71        3.56      1.10 o 
   2  -7  13       27.36       24.86      1.67 o 
   3  -7  13       60.80       60.18      2.53 o 
   4  -7  13        1.12        0.89      0.87 o 
   5  -7  13       43.15       44.35      2.77 o 
   6  -7  13        0.36       -0.28      1.14 o 
   7  -7  13       20.86       22.73      3.56 o 
   8  -7  13       19.25       24.23      3.02 o 
  -9  -6  13        1.09        1.29      1.66 o 
  -8  -6  13       56.03       53.79      3.63 o 
  -7  -6  13        0.70        2.85      1.57 o 
  -6  -6  13       19.95       19.62      2.19 o 
  -5  -6  13        0.04       -1.30      1.43 o 
  -4  -6  13        0.68        1.94      1.02 o 
  -3  -6  13        4.56        4.33      1.04 o 
  -2  -6  13        2.09        2.29      1.03 o 
  -1  -6  13        2.14        0.59      1.21 o 
   0  -6  13      187.09      174.93      4.03 o 
   1  -6  13       61.70       61.11      2.85 o 
   2  -6  13       31.88       36.50      1.78 o 
   3  -6  13       36.79       33.57      2.67 o 
   4  -6  13      178.45      194.97      4.72 o 
   5  -6  13        4.51        7.26      1.37 o 
   6  -6  13       48.23       55.04      3.08 o 
   7  -6  13       65.22       65.73      3.45 o 
   8  -6  13        0.42       -0.25      1.29 o 
  -9  -5  13        3.38        1.37      1.66 o 
  -8  -5  13       37.71       36.77      3.07 o 
  -7  -5  13       40.00       44.89      2.95 o 
  -6  -5  13       24.26       22.51      2.19 o 
  -5  -5  13       89.87       87.97      3.52 o 
  -4  -5  13        1.64        2.50      1.09 o 
  -3  -5  13       40.59       28.30      1.71 o 
  -2  -5  13      110.82       76.80      2.45 o 
  -1  -5  13       80.07       83.15      3.02 o 
   0  -5  13        2.89        4.16      1.16 o 
   1  -5  13        0.21       -0.46      0.80 o 
   2  -5  13       16.28       12.08      1.24 o 
   3  -5  13       25.63       27.78      1.95 o 
   4  -5  13       91.11       99.55      3.72 o 
   5  -5  13       27.44       29.62      2.60 o 
   6  -5  13        7.13        5.93      1.51 o 
   7  -5  13        9.51        9.35      1.88 o 
   8  -5  13       77.25       83.22      5.14 o 
 -10  -4  13        3.14        4.20      2.03 o 
  -9  -4  13       21.19       21.14      2.67 o 
  -8  -4  13        3.99        4.14      1.58 o 
  -7  -4  13       12.54       11.81      1.79 o 
  -6  -4  13        0.19        1.33      1.04 o 
  -5  -4  13       86.68      104.50      5.43 o 
  -4  -4  13       62.41       51.87      3.29 o 
  -3  -4  13       91.74       73.73      2.78 o 
  -2  -4  13       30.85       22.99      1.31 o 
  -1  -4  13       81.12       71.67      2.63 o 
   0  -4  13        7.73        7.14      1.26 o 
   1  -4  13       59.11       57.39      2.37 o 
   2  -4  13        6.02        6.75      1.08 o 
   3  -4  13        3.64        3.40      1.05 o 
   4  -4  13        0.56        1.96      1.14 o 
   5  -4  13        2.22        2.97      1.18 o 
   6  -4  13        2.28        2.25      1.42 o 
   7  -4  13       22.93       21.80      3.16 o 
   8  -4  13      176.74      193.62      6.24 o 
 -10  -3  13        0.03        0.03      1.57 o 
  -9  -3  13        3.66        2.53      1.53 o 
  -8  -3  13       48.89       48.66      4.43 o 
  -7  -3  13        1.03        1.17      1.39 o 
  -6  -3  13        0.00       -0.22      1.03 o 
  -5  -3  13       72.34       71.45      3.53 o 
  -4  -3  13        2.83        2.71      1.13 o 
  -3  -3  13        0.90        0.49      0.87 o 
  -2  -3  13      268.31      247.88      4.22 o 
  -1  -3  13       27.63       19.06      1.61 o 
   0  -3  13        2.85        0.56      0.83 o 
   1  -3  13      140.33      142.92      3.26 o 
   2  -3  13        1.67        4.70      1.03 o 
   3  -3  13      220.05      212.01      4.69 o 
   4  -3  13        0.39        0.34      1.07 o 
   5  -3  13      315.76      295.58      6.73 o 
   6  -3  13        0.04        1.89      1.31 o 
   7  -3  13        7.56        7.39      1.83 o 
   8  -3  13        2.37        0.97      1.55 o 
 -10  -2  13       19.09       12.67      2.56 o 
  -9  -2  13       13.14       15.77      2.45 o 
  -8  -2  13        2.16        1.01      1.47 o 
  -7  -2  13       22.04       23.16      2.50 o 
  -6  -2  13        1.56        1.91      1.26 o 
  -5  -2  13       50.68       44.99      3.01 o 
  -4  -2  13      183.47      163.43      4.30 o 
  -3  -2  13       24.30       19.58      1.63 o 
  -2  -2  13      821.47      668.29      7.36 o 
  -1  -2  13       63.77       55.49      3.03 o 
   0  -2  13       38.88       28.42      1.83 o 
   1  -2  13      841.09      761.47     10.73 o 
   2  -2  13        4.00        2.32      1.02 o 
   3  -2  13      126.86      111.14      3.39 o 
   4  -2  13       26.02       35.02      5.74 o 
   5  -2  13        0.00        0.44      1.07 o 
   6  -2  13        0.39        1.73      1.30 o 
   7  -2  13       60.57       65.39      6.08 o 
   8  -2  13      158.32      155.97      5.71 o 
 -10  -1  13       13.85        9.97      2.32 o 
  -9  -1  13       18.05       18.94      3.61 o 
  -8  -1  13       59.35       61.66      8.44 o 
  -7  -1  13       18.81       21.74      2.65 o 
  -6  -1  13       12.26       11.55      2.14 o 
  -5  -1  13        3.91        2.18      1.35 o 
  -4  -1  13       70.58       67.96      3.83 o 
  -3  -1  13      644.98      539.77      8.00 o 
  -2  -1  13        0.41        0.30      0.82 o 
  -1  -1  13      181.15      149.44      5.47 o 
   0  -1  13       52.23       58.92      3.14 o 
   1  -1  13        6.00        4.68      1.21 o 
   2  -1  13       68.25       70.33      2.53 o 
   3  -1  13      264.85      252.06      5.26 o 
   4  -1  13        4.03        4.98      1.39 o 
   5  -1  13      104.59       94.93      3.84 o 
   6  -1  13       21.43       22.36      2.91 o 
   7  -1  13        8.07        9.36      2.06 o 
   8  -1  13      131.19      126.62      5.22 o 
 -10   0  13       14.83       13.05      2.41 o 
  -9   0  13       24.45       18.58      3.46 o 
  -8   0  13       11.33       14.30      2.36 o 
  -7   0  13       86.04       91.93      4.45 o 
  -6   0  13      157.27      149.64      5.67 o 
  -5   0  13        0.75        2.54      1.49 o 
  -4   0  13        0.20        1.58      1.04 o 
  -3   0  13        0.14       -0.47      0.97 o 
  -2   0  13       20.73       17.18      1.76 o 
  -1   0  13        9.02        9.78      1.71 o 
   0   0  13       64.67       59.67      3.25 o 
   1   0  13       11.09       10.34      1.42 o 
   2   0  13        1.43        1.45      1.00 o 
   3   0  13        1.38        1.45      1.06 o 
   4   0  13       55.55       54.58      3.23 o 
   5   0  13       30.04       21.27      2.53 o 
   6   0  13        6.60        6.57      1.86 o 
   7   0  13        4.40        1.81      2.95 o 
 -10   1  13       10.17        6.23      2.08 o 
  -9   1  13       53.16       48.84      3.76 o 
  -8   1  13      116.27      119.19      5.25 o 
  -7   1  13        7.91        7.99      1.91 o 
  -6   1  13       14.87       16.62      2.44 o 
  -5   1  13        0.19        0.90      4.35 o 
  -4   1  13       14.81       12.52      1.74 o 
  -3   1  13        9.69       12.26      1.51 o 
  -2   1  13      117.64       96.46      3.60 o 
  -1   1  13       94.88       76.56      3.69 o 
   0   1  13      116.16      101.79      4.25 o 
   1   1  13        0.41        0.52      1.09 o 
   2   1  13       81.11       79.04      3.66 o 
   3   1  13       10.61       11.82      1.92 o 
   4   1  13       14.42       18.69      2.17 o 
   5   1  13      106.86      116.82      4.85 o 
   6   1  13       17.37       20.60      5.45 o 
   7   1  13       47.94       55.55      8.21 o 
 -10   2  13        2.37        1.36      1.74 o 
  -9   2  13       12.59        9.27      2.22 o 
  -8   2  13       14.08       17.80      2.71 o 
  -7   2  13        0.01       -0.37      1.29 o 
  -6   2  13       69.14       72.81      8.88 o 
  -5   2  13        0.10       -1.19      1.29 o 
  -4   2  13       22.00       21.73      3.60 o 
  -3   2  13       74.09       87.51      3.51 o 
  -2   2  13        5.28        6.87      1.64 o 
  -1   2  13      105.72      106.43      4.42 o 
   0   2  13       38.56       39.24      3.77 o 
   1   2  13      155.33      158.51      5.11 o 
   2   2  13      113.55      112.73      6.22 o 
   3   2  13        0.32        2.30      2.22 o 
   4   2  13        5.78        4.14      1.43 o 
   5   2  13        0.12       -1.17      2.48 o 
   6   2  13       13.48       14.80      2.44 o 
   7   2  13        0.12        1.66      1.83 o 
 -10   3  13        0.00        0.75      1.70 o 
  -9   3  13        0.13        0.06      1.57 o 
  -8   3  13       22.84       19.81      3.91 o 
  -7   3  13       74.72       73.82      8.38 o 
  -6   3  13        2.73        2.08      1.56 o 
  -5   3  13       28.12       27.24      2.45 o 
  -4   3  13       54.62       59.05      3.59 o 
  -3   3  13       80.23       88.17      6.35 o 
  -2   3  13       42.77       38.31      2.84 o 
  -1   3  13       37.97       34.62      3.61 o 
   0   3  13        1.92        2.64      1.54 o 
   1   3  13       98.27      100.12      7.25 o 
   2   3  13       11.14       12.64      3.14 o 
   3   3  13        3.61        5.66      1.62 o 
   4   3  13        5.50        5.54      3.25 o 
   5   3  13        0.03        2.23      3.16 o 
   6   3  13        1.05        1.36      1.89 o 
  -9   4  13       17.33       15.66      2.78 o 
  -8   4  13        1.82        1.10      1.74 o 
  -7   4  13      121.10      126.43      5.72 o 
  -6   4  13        8.32        6.67      2.22 o 
  -5   4  13        0.22       -0.39      1.20 o 
  -4   4  13       78.96       73.02      3.97 o 
  -3   4  13        0.20       -1.44      2.00 o 
  -2   4  13      140.63      144.83      5.30 o 
  -1   4  13       17.97       16.32      2.31 o 
   0   4  13       38.28       36.71      2.95 o 
   1   4  13       10.53        7.47      3.60 o 
   2   4  13       22.07       19.75      3.63 o 
   3   4  13       56.07       56.14      5.32 o 
   4   4  13        0.51        3.10      2.05 o 
   5   4  13        2.68        4.13      2.17 o 
  -9   5  13        0.30        0.32      1.78 o 
  -8   5  13      104.14      106.62      5.55 o 
  -7   5  13        3.01        1.32      1.77 o 
  -6   5  13       26.54       26.03      3.00 o 
  -5   5  13       11.37        8.34      1.86 o 
  -4   5  13      168.48      180.16      9.94 o 
  -3   5  13        0.00        1.41      2.38 o 
  -2   5  13        3.82        3.53      1.69 o 
  -1   5  13        3.81        3.25      1.79 o 
   0   5  13        4.46        4.25      1.87 o 
   1   5  13       47.47       57.50      6.19 o 
   2   5  13      156.07      139.99      9.32 o 
   3   5  13        2.95        5.40      4.78 o 
   4   5  13       10.52       25.54      4.34 o 
   5   5  13        3.54        4.10      2.51 o 
  -8   6  13       30.03       31.43      3.69 o 
  -7   6  13        0.20       -0.18      1.56 o 
  -6   6  13       36.19       40.51      6.22 o 
  -5   6  13       16.74       22.45      4.50 o 
  -4   6  13      188.32      179.19     10.22 o 
  -3   6  13       58.38       61.63      6.07 o 
  -2   6  13       28.02       24.90      2.79 o 
  -1   6  13       42.23       44.28      3.75 o 
   0   6  13       63.11       74.46      4.06 o 
   1   6  13       98.26       97.99      7.69 o 
   2   6  13       95.02      102.68      8.29 o 
   3   6  13        0.58        9.46      5.61 o 
   4   6  13        0.10        2.85      5.46 o 
  -7   7  13       16.78       17.26      2.70 o 
  -6   7  13       74.34       77.06      4.35 o 
  -5   7  13        5.85        3.28      3.35 o 
  -4   7  13       40.33       51.53      6.07 o 
  -3   7  13       26.55       23.48      4.47 o 
  -2   7  13       18.13       25.36      4.31 o 
  -1   7  13      107.77      112.86      5.19 o 
   0   7  13        5.03       11.51      4.03 o 
   1   7  13       21.62       30.05      5.07 o 
   2   7  13       21.97       21.95      5.28 o 
   3   7  13       19.79       24.01      5.28 o 
  -6   8  13       21.71       21.07      8.15 o 
  -5   8  13       42.96       52.15      6.53 o 
  -4   8  13       23.93       22.95      4.88 o 
  -3   8  13        8.14       12.38      3.75 o 
  -2   8  13        6.76        7.75      3.38 o 
  -1   8  13        5.11        8.28      4.02 o 
   0   8  13       15.14       16.45      4.41 o 
   1   8  13        2.02       -1.28      3.35 o 
  -4   9  13      125.83      125.54      9.26 o 
  -3   9  13        2.12        3.10      3.35 o 
  -2   9  13        9.78        9.32      3.66 o 
  -1 -14  14       14.42        9.79      3.85 o 
   0 -14  14      127.26      137.11      8.10 o 
   1 -14  14        0.00       -0.47      3.10 o 
   2 -14  14        0.06        0.41      3.56 o 
   3 -14  14       36.11       46.56      6.63 o 
  -3 -13  14        6.03        4.85      3.85 o 
  -2 -13  14        5.00        4.16      3.63 o 
  -1 -13  14       85.18       85.70      7.19 o 
   0 -13  14        1.13       -0.84      1.90 o 
   1 -13  14       52.78       55.53      6.19 o 
   2 -13  14       11.26       13.19      4.41 o 
   3 -13  14        0.26       -1.16      3.28 o 
   4 -13  14        5.16       -0.91      3.56 o 
  -5 -12  14       32.68       29.27      5.88 o 
  -4 -12  14       60.16       89.49      7.97 o 
  -3 -12  14       72.67       81.51      7.66 o 
  -2 -12  14       10.45        5.88      3.66 o 
  -1 -12  14       14.78       16.60      3.94 o 
   0 -12  14       82.26       82.93      4.54 o 
   1 -12  14        0.44        2.94      3.13 o 
   2 -12  14        0.04       -0.81      2.81 o 
   3 -12  14       83.92       75.23      7.50 o 
   4 -12  14       19.04       16.29      5.00 o 
   5 -12  14        8.20       13.66      4.85 o 
  -6 -11  14       18.48       15.61      3.50 o 
  -5 -11  14      108.24      114.56      9.01 o 
  -4 -11  14       11.34       20.76      4.72 o 
  -3 -11  14       31.24       37.93      5.53 o 
  -2 -11  14        9.40        8.79      3.41 o 
  -1 -11  14        0.88       -0.46      1.65 o 
   0 -11  14      189.94      203.33      6.94 o 
   1 -11  14        8.31       13.60      3.91 o 
   2 -11  14        0.10       -0.38      2.72 o 
   3 -11  14       52.45       64.22      6.91 o 
   4 -11  14       14.83       25.62     10.96 o 
   5 -11  14        4.79        6.93      1.85 o 
   6 -11  14        2.45        2.99      1.74 o 
  -7 -10  14        7.53       10.04      2.74 o 
  -6 -10  14       13.64        6.36      2.22 o 
  -5 -10  14       23.54       19.55      2.69 o 
  -4 -10  14       14.77       19.51      4.41 o 
  -3 -10  14        1.19        2.60      2.75 o 
  -2 -10  14        0.26       -0.13      1.95 o 
  -1 -10  14        0.84        0.27      1.30 o 
   0 -10  14        1.47        2.31      1.42 o 
   1 -10  14        0.34       -0.31      1.28 o 
   2 -10  14       53.34       57.06      5.02 o 
   3 -10  14       24.99       24.82      3.97 o 
   4 -10  14       40.05       39.78      2.99 o 
   5 -10  14        4.07        5.22      1.61 o 
   6 -10  14      163.21      167.44      9.30 o 
   7 -10  14        5.95        5.40      1.94 o 
  -7  -9  14       12.66        9.64      2.39 o 
  -6  -9  14        3.29        0.36      1.73 o 
  -5  -9  14        7.47        9.02      1.78 o 
  -4  -9  14      116.33      134.18      5.81 o 
  -3  -9  14       80.92       90.45      6.30 o 
  -2  -9  14       15.02       18.28      2.62 o 
  -1  -9  14      162.57      174.12      5.01 o 
   0  -9  14       14.89       19.01      2.10 o 
   1  -9  14        3.63        5.35      1.46 o 
   2  -9  14       27.80       28.20      3.21 o 
   3  -9  14        0.02       -0.31      1.54 o 
   4  -9  14       11.60       11.38      1.57 o 
   5  -9  14       62.50       64.97      3.48 o 
   6  -9  14       29.15       27.25      3.93 o 
   7  -9  14       71.24       77.97      9.81 o 
  -8  -8  14      119.08      126.06      5.57 o 
  -7  -8  14       40.27       39.47      3.54 o 
  -6  -8  14      155.08      157.95      5.75 o 
  -5  -8  14        3.35        6.90      1.56 o 
  -4  -8  14       26.71       29.91      2.61 o 
  -3  -8  14       31.66       28.66      4.66 o 
  -2  -8  14      112.69      105.78      4.75 o 
  -1  -8  14      109.12      102.82      3.82 o 
   0  -8  14        7.99       11.97      1.71 o 
   1  -8  14      111.23      115.66      3.87 o 
   2  -8  14        2.97        4.51      1.43 o 
   3  -8  14        0.60        0.98      0.99 o 
   4  -8  14       17.90       16.98      2.40 o 
   5  -8  14        9.92       14.62      2.02 o 
   6  -8  14        7.13        6.69      1.63 o 
   7  -8  14       26.04       29.20      3.34 o 
  -8  -7  14       24.22       24.93      3.02 o 
  -7  -7  14       44.68       41.43      3.43 o 
  -6  -7  14       67.87       65.66      3.90 o 
  -5  -7  14        8.98        9.07      1.80 o 
  -4  -7  14       36.42       33.78      2.31 o 
  -3  -7  14        7.17        8.04      1.61 o 
  -2  -7  14        5.82        6.06      1.29 o 
  -1  -7  14       17.85       17.24      1.87 o 
   0  -7  14        1.01       -0.59      1.06 o 
   1  -7  14       48.29       43.21      2.22 o 
   2  -7  14      129.76      139.08      5.04 o 
   3  -7  14        0.16        1.37      0.88 o 
   4  -7  14      310.19      324.93      5.92 o 
   5  -7  14        4.81        7.32      2.57 o 
   6  -7  14        9.58       10.14      2.59 o 
   7  -7  14        8.34        7.52      1.71 o 
  -9  -6  14        2.65        0.38      2.02 o 
  -8  -6  14       27.04       27.56      3.02 o 
  -7  -6  14       13.26       12.67      3.00 o 
  -6  -6  14       76.62       72.07      4.64 o 
  -5  -6  14      121.94      125.56      4.36 o 
  -4  -6  14        0.04        0.91      1.06 o 
  -3  -6  14       14.26       11.87      1.74 o 
  -2  -6  14       43.73       41.97      2.29 o 
  -1  -6  14        0.73        1.25      1.08 o 
   0  -6  14        0.80        0.24      0.90 o 
   1  -6  14        0.12        0.62      1.92 o 
   2  -6  14        1.99        2.88      1.42 o 
   3  -6  14      114.55      110.60      4.45 o 
   4  -6  14       44.97       51.94      2.99 o 
   5  -6  14       84.04       87.45      5.16 o 
   6  -6  14       13.29       15.24      2.26 o 
   7  -6  14        0.16        1.28      1.47 o 
   8  -6  14        0.12        2.99      2.31 o 
  -9  -5  14        0.22       -0.13      1.59 o 
  -8  -5  14       31.07       28.90      2.99 o 
  -7  -5  14       16.90       13.74      2.26 o 
  -6  -5  14       29.73       30.41      3.76 o 
  -5  -5  14      121.16      118.52      4.21 o 
  -4  -5  14       59.10       61.80      2.99 o 
  -3  -5  14       58.38       57.97      2.86 o 
  -2  -5  14        7.29        3.76      1.16 o 
  -1  -5  14        0.29       -0.39      0.96 o 
   0  -5  14        9.23        5.54      1.29 o 
   1  -5  14       70.81       65.37      2.73 o 
   2  -5  14        1.07        0.95      0.93 o 
   3  -5  14      174.60      175.74      4.47 o 
   4  -5  14        0.30        0.14      1.04 o 
   5  -5  14      203.21      223.68      7.78 o 
   6  -5  14       21.67       19.08      2.49 o 
   7  -5  14        0.10       -1.09      1.33 o 
   8  -5  14        0.22        0.62      1.52 o 
  -9  -4  14        2.21        1.36      1.65 o 
  -8  -4  14       10.76       11.46      2.20 o 
  -7  -4  14       12.97       14.44      2.16 o 
  -6  -4  14      127.86      133.41      5.18 o 
  -5  -4  14       11.94       15.31      2.24 o 
  -4  -4  14       62.65       66.94      2.97 o 
  -3  -4  14      270.86      255.01      5.22 o 
  -2  -4  14       29.60       22.75      2.27 o 
  -1  -4  14       38.54       31.75      1.83 o 
   0  -4  14      115.29      116.86      3.67 o 
   1  -4  14       54.43       51.65      2.74 o 
   2  -4  14        0.97        2.23      1.01 o 
   3  -4  14       33.97       34.24      2.21 o 
   4  -4  14      172.93      182.20      5.23 o 
   5  -4  14      226.90      235.97      6.79 o 
   6  -4  14       76.49       82.31      4.09 o 
   7  -4  14      137.47      133.79      5.32 o 
   8  -4  14        0.04       -0.22      1.51 o 
  -9  -3  14       17.25       15.31      2.66 o 
  -8  -3  14        0.89        1.83      1.62 o 
  -7  -3  14       12.71       10.50      2.81 o 
  -6  -3  14        1.16        3.44      1.50 o 
  -5  -3  14       50.95       50.15      3.31 o 
  -4  -3  14       32.36       39.26      2.43 o 
  -3  -3  14        7.82       10.44      1.38 o 
  -2  -3  14        2.46        0.53      1.03 o 
  -1  -3  14       14.93       11.89      1.70 o 
   0  -3  14      301.96      269.56      7.38 o 
   1  -3  14       96.97       89.48      3.23 o 
   2  -3  14        0.72       -0.63      1.09 o 
   3  -3  14      226.06      211.89      5.02 o 
   4  -3  14       30.33       30.17      2.47 o 
   5  -3  14       62.27       58.49      3.93 o 
   6  -3  14        0.68        2.44      1.46 o 
   7  -3  14        1.07        1.08      1.48 o 
 -10  -2  14       25.00       19.72      3.14 o 
  -9  -2  14        3.73        0.88      1.70 o 
  -8  -2  14        0.09        0.73      1.62 o 
  -7  -2  14       45.62       40.85      3.22 o 
  -6  -2  14        6.78        7.19      1.75 o 
  -5  -2  14      151.32      159.82      5.42 o 
  -4  -2  14       13.53       10.36      1.57 o 
  -3  -2  14        7.64        7.22      1.22 o 
  -2  -2  14       19.94       20.30      1.62 o 
  -1  -2  14      132.73      103.04      3.81 o 
   0  -2  14        2.39        2.88      1.42 o 
   1  -2  14       82.90       73.79      2.93 o 
   2  -2  14        6.09        8.83      1.33 o 
   3  -2  14        0.08       -0.92      0.91 o 
   4  -2  14       15.07       16.27      2.87 o 
   5  -2  14      270.46      264.90      7.41 o 
   6  -2  14        5.76        5.70      2.04 o 
   7  -2  14      189.01      192.09      7.57 o 
 -10  -1  14       13.32        9.51      2.40 o 
  -9  -1  14        8.47        8.29      2.70 o 
  -8  -1  14       15.95       11.36      2.28 o 
  -7  -1  14        0.13        0.85      1.39 o 
  -6  -1  14       25.55       27.79      4.60 o 
  -5  -1  14      111.51       97.92      4.25 o 
  -4  -1  14      227.95      238.12      5.56 o 
  -3  -1  14       52.01       56.13      3.90 o 
  -2  -1  14       32.83       32.42      3.54 o 
  -1  -1  14       22.23       18.63      1.92 o 
   0  -1  14       10.34        8.87      1.81 o 
   1  -1  14       10.69        6.44      1.46 o 
   2  -1  14        3.93        4.30      1.19 o 
   3  -1  14       25.51       25.20      5.28 o 
   4  -1  14        0.08        1.79      1.17 o 
   5  -1  14       66.37       71.54      4.09 o 
   6  -1  14       12.12       10.63      3.25 o 
   7  -1  14       64.35       59.82      4.00 o 
 -10   0  14       32.33       32.91      3.63 o 
  -9   0  14       26.06       31.48      3.34 o 
  -8   0  14       33.11       31.22      3.28 o 
  -7   0  14       67.40       71.36      4.33 o 
  -6   0  14       43.02       38.24      5.61 o 
  -5   0  14       23.48       24.76      2.87 o 
  -4   0  14       65.04       62.80      3.31 o 
  -3   0  14        1.77        1.46      1.02 o 
  -2   0  14      262.85      221.85      6.33 o 
  -1   0  14       13.71       12.49      1.95 o 
   0   0  14       57.96       57.42      4.88 o 
   1   0  14        0.17        0.70      1.25 o 
   2   0  14        6.79        7.29      2.15 o 
   3   0  14        4.83        3.15      1.70 o 
   4   0  14        0.81        1.97      1.55 o 
   5   0  14        3.12       -0.14      3.90 o 
   6   0  14        2.46        2.05      1.62 o 
   7   0  14       23.25       23.18      2.96 o 
  -9   1  14       14.44       15.49      3.08 o 
  -8   1  14       18.70       17.52      3.35 o 
  -7   1  14       75.84       86.83      7.75 o 
  -6   1  14        0.74        0.59      1.50 o 
  -5   1  14       36.41       37.31      2.92 o 
  -4   1  14        4.78        2.95      1.36 o 
  -3   1  14        0.00       -1.35      1.97 o 
  -2   1  14      194.65      184.49      5.82 o 
  -1   1  14        0.10        0.86      1.40 o 
   0   1  14       52.88       47.03      3.64 o 
   1   1  14        0.71        1.17      1.30 o 
   2   1  14       18.70       14.01      3.13 o 
   3   1  14       28.52       25.30      2.38 o 
   4   1  14        6.11        6.06      1.45 o 
   5   1  14        9.35       10.76      4.14 o 
   6   1  14       10.30       11.24      2.39 o 
  -9   2  14        0.78        1.48      1.79 o 
  -8   2  14        0.60        2.16      2.86 o 
  -7   2  14        7.33        3.71      2.06 o 
  -6   2  14        5.08        5.12      2.42 o 
  -5   2  14       90.52       89.13      5.04 o 
  -4   2  14       14.08       15.57      2.34 o 
  -3   2  14        0.48        1.44      2.13 o 
  -2   2  14       93.37       95.08      4.20 o 
  -1   2  14       10.19        5.81      1.78 o 
   0   2  14        6.92        9.61      1.88 o 
   1   2  14        3.73        4.25      3.03 o 
   2   2  14        0.27       12.25      6.13 o 
   3   2  14        0.74        0.97      3.79 o 
   4   2  14       20.12       22.55      2.74 o 
   5   2  14        8.02        8.44      2.26 o 
   6   2  14        0.35       -0.78      1.83 o 
  -9   3  14        3.44        0.38      1.76 o 
  -8   3  14       50.47       46.39      4.00 o 
  -7   3  14        9.22        6.61      2.21 o 
  -6   3  14       72.01       75.52      6.07 o 
  -5   3  14      109.73      117.98      4.52 o 
  -4   3  14        9.35        9.20      1.81 o 
  -3   3  14       10.84        8.94      3.03 o 
  -2   3  14       26.76       21.89      2.45 o 
  -1   3  14       26.16       22.29      2.51 o 
   0   3  14      142.00      147.01      5.49 o 
   1   3  14       69.46       56.22      5.97 o 
   2   3  14        0.59       -4.28      2.69 o 
   3   3  14       65.53       64.76      5.64 o 
   4   3  14        0.54        0.65      3.05 o 
   5   3  14        4.90        7.97      4.49 o 
  -9   4  14        5.21        3.36      2.09 o 
  -8   4  14        7.45        4.29      2.18 o 
  -7   4  14       13.19        9.64      2.49 o 
  -6   4  14       27.16       25.68      3.30 o 
  -5   4  14        2.44        5.49      1.75 o 
  -4   4  14      127.20      126.70      8.25 o 
  -3   4  14       28.55       32.80      4.57 o 
  -2   4  14       16.66       23.70      2.57 o 
  -1   4  14        0.15        0.40      1.51 o 
   0   4  14        7.31        4.98      1.86 o 
   1   4  14        6.80       10.79      3.91 o 
   2   4  14      116.60       95.40      8.10 o 
   3   4  14       18.02       20.66     11.46 o 
   4   4  14        7.83       26.97     11.12 o 
   5   4  14        4.04        6.66      2.65 o 
  -8   5  14        8.00        7.79      2.46 o 
  -7   5  14       12.74       11.95      2.64 o 
  -6   5  14       70.30       88.31      5.28 o 
  -5   5  14        0.00        2.25      2.94 o 
  -4   5  14       23.03       30.42      5.00 o 
  -3   5  14        0.01        1.44      2.50 o 
  -2   5  14       82.18       87.65      4.31 o 
  -1   5  14        0.01        0.25      1.71 o 
   0   5  14        0.26       -0.88      1.59 o 
   1   5  14        2.35        0.88      3.06 o 
   2   5  14        1.26        7.25      3.69 o 
   3   5  14        4.00       10.15      4.13 o 
   4   5  14        3.27        0.34      4.06 o 
  -7   6  14       33.59       27.94      8.21 o 
  -6   6  14       14.62       16.73      2.84 o 
  -5   6  14       14.43        6.79      4.03 o 
  -4   6  14        1.17        3.66      3.00 o 
  -3   6  14        0.13        5.57      3.06 o 
  -2   6  14       90.29       81.08      6.50 o 
  -1   6  14       12.50       14.34      2.52 o 
   0   6  14       33.45       35.24      5.19 o 
   1   6  14      172.78      171.57     10.32 o 
   2   6  14       95.99      100.87      8.69 o 
   3   6  14      139.38      168.50     11.01 o 
  -6   7  14        2.30        6.35      3.75 o 
  -5   7  14       13.43       15.35      4.75 o 
  -4   7  14       51.03       43.90      5.94 o 
  -3   7  14      147.43      176.97     10.01 o 
  -2   7  14       44.49       53.81      5.82 o 
  -1   7  14       13.18       12.89      2.48 o 
   0   7  14        0.30       -0.13      3.35 o 
   1   7  14        7.90       10.13      4.50 o 
   2   7  14       12.18       20.70      5.19 o 
  -5   8  14        6.39       14.48      4.69 o 
  -4   8  14        1.55        9.94      4.13 o 
  -3   8  14        0.42       -0.53      2.97 o 
  -2   8  14       46.24       49.97      5.63 o 
  -1   8  14        3.35        1.78      3.19 o 
   0   8  14        6.73        6.03      3.72 o 
  -3 -13  15       21.30       42.49      5.94 o 
  -2 -13  15        1.29        3.50      3.50 o 
  -1 -13  15       15.86       12.35      4.03 o 
   0 -13  15       12.28       13.04      2.66 o 
   1 -13  15        0.77       -0.03      3.22 o 
   2 -13  15        1.35        1.78      3.44 o 
   3 -13  15       21.31       20.76      5.32 o 
  -4 -12  15        0.75       -1.72      3.28 o 
  -3 -12  15       60.75       68.82      7.32 o 
  -2 -12  15        0.04       -0.81      3.03 o 
  -1 -12  15       48.47       58.50      6.16 o 
   0 -12  15       64.95       65.20      4.11 o 
   1 -12  15        6.64        7.19      3.63 o 
   2 -12  15        8.02        9.13      3.91 o 
   3 -12  15        3.82        5.38      3.94 o 
   4 -12  15        0.00       -4.31      3.22 o 
   5 -12  15        4.89        7.29      4.69 o 
  -5 -11  15        3.05       13.26      4.31 o 
  -4 -11  15       16.70        8.41      4.10 o 
  -3 -11  15       75.40       95.93      7.94 o 
  -2 -11  15        1.72        2.75      2.91 o 
  -1 -11  15       14.01       10.68      2.45 o 
   0 -11  15       26.49       25.82      3.00 o 
   1 -11  15       25.76       18.51      4.16 o 
   2 -11  15        0.01       -1.53      2.85 o 
   3 -11  15       10.66       14.07      4.47 o 
   4 -11  15       39.15       40.27      5.17 o 
   5 -11  15        9.87        7.63      4.39 o 
  -6 -10  15        6.95        7.34      3.31 o 
  -5 -10  15        0.31        8.25      3.47 o 
  -4 -10  15       23.51       19.85      4.72 o 
  -3 -10  15       73.39       82.70      7.35 o 
  -2 -10  15       43.78       50.75      5.88 o 
  -1 -10  15       55.49       69.90      4.19 o 
   0 -10  15       13.80       15.68      2.33 o 
   1 -10  15      306.20      320.71     11.31 o 
   2 -10  15        4.22        3.60      3.33 o 
   3 -10  15        3.38        3.63      3.56 o 
   4 -10  15        6.33       12.03      7.13 o 
   5 -10  15        2.06        1.79      1.38 o 
   6 -10  15        4.08        3.03      1.78 o 
  -7  -9  15        2.80        6.12      2.29 o 
  -6  -9  15       54.70       48.19      3.90 o 
  -5  -9  15      108.27      123.22      5.06 o 
  -4  -9  15       42.39       40.43      5.35 o 
  -3  -9  15      138.82      144.02      6.08 o 
  -2  -9  15       48.67       54.02      3.95 o 
  -1  -9  15        7.07        8.35      1.70 o 
   0  -9  15      111.72      115.82      4.20 o 
   1  -9  15        6.46        9.29      1.69 o 
   2  -9  15        6.29        6.41      3.11 o 
   3  -9  15       95.11       92.10      5.03 o 
   4  -9  15       28.49       27.26      2.69 o 
   5  -9  15       19.82       19.82      2.38 o 
   6  -9  15       17.68       20.68      2.76 o 
  -7  -8  15       15.43       13.50      2.59 o 
  -6  -8  15       11.04        7.53      3.20 o 
  -5  -8  15       78.47       87.07      3.88 o 
  -4  -8  15        3.37        1.57      3.53 o 
  -3  -8  15        5.23        5.12      4.44 o 
  -2  -8  15        8.93        6.09      1.89 o 
  -1  -8  15        7.28        6.31      1.52 o 
   0  -8  15       99.03      105.07      3.91 o 
   1  -8  15       39.86       41.17      2.86 o 
   2  -8  15       24.43       23.53      2.48 o 
   3  -8  15        0.04        1.19      2.15 o 
   4  -8  15       19.18       21.79      2.07 o 
   5  -8  15       10.95       12.49      2.01 o 
   6  -8  15       77.19       83.66      4.08 o 
   7  -8  15        2.01       -1.57      1.98 o 
  -8  -7  15        0.90       -1.52      1.76 o 
  -7  -7  15        0.13        1.30      1.80 o 
  -6  -7  15        9.69        8.12      2.10 o 
  -5  -7  15        2.53        1.87      1.46 o 
  -4  -7  15        0.37        0.20      1.13 o 
  -3  -7  15        2.97        4.17      3.39 o 
  -2  -7  15        7.47        7.73      1.44 o 
  -1  -7  15       54.75       48.40      2.71 o 
   0  -7  15       19.35       16.37      1.92 o 
   1  -7  15       98.49      106.17      3.29 o 
   2  -7  15        4.77        9.18      6.20 o 
   3  -7  15       58.28       67.10      5.96 o 
   4  -7  15       15.28       16.11      2.05 o 
   5  -7  15       60.75       60.83      5.58 o 
   6  -7  15        7.38        6.85      2.06 o 
   7  -7  15       71.45       75.21      4.50 o 
  -8  -6  15       78.00       74.98      4.45 o 
  -7  -6  15        7.62        4.99      1.87 o 
  -6  -6  15      109.17      106.81      4.86 o 
  -5  -6  15       43.77       46.15      2.68 o 
  -4  -6  15        3.35        3.59      1.35 o 
  -3  -6  15        9.85       14.95      2.73 o 
  -2  -6  15       95.85       93.70      3.69 o 
  -1  -6  15       11.62        7.86      1.48 o 
   0  -6  15        0.25        0.00      0.96 o 
   1  -6  15      123.87      127.38      3.96 o 
   2  -6  15        0.05       -0.87      2.30 o 
   3  -6  15       19.63       24.18      3.28 o 
   4  -6  15        0.81        0.90      1.16 o 
   5  -6  15       90.07       81.64      4.33 o 
   6  -6  15       29.77       30.19      5.44 o 
   7  -6  15       69.87       73.77      4.41 o 
  -9  -5  15        6.56        2.20      2.07 o 
  -8  -5  15        9.67        5.88      3.00 o 
  -7  -5  15        0.07       -0.21      1.46 o 
  -6  -5  15        5.45        4.16      1.92 o 
  -5  -5  15       10.34       10.93      3.21 o 
  -4  -5  15       24.67       30.09      3.71 o 
  -3  -5  15        3.89        1.27      1.99 o 
  -2  -5  15       78.52       84.24      3.50 o 
  -1  -5  15      338.78      329.78      7.74 o 
   0  -5  15       22.74       23.93      1.99 o 
   1  -5  15      155.08      152.17      5.80 o 
   2  -5  15        7.98       14.49      2.37 o 
   3  -5  15       91.54       86.23      3.27 o 
   4  -5  15       23.82       28.35      4.94 o 
   5  -5  15       11.78       13.16      2.67 o 
   6  -5  15       76.32       80.94      4.43 o 
   7  -5  15       34.00       36.61      3.39 o 
  -9  -4  15       13.47       15.62      2.91 o 
  -8  -4  15       38.24       40.04      3.80 o 
  -7  -4  15       21.97       19.04      2.87 o 
  -6  -4  15        7.67        9.10      2.39 o 
  -5  -4  15        8.90        7.53      1.82 o 
  -4  -4  15       38.82       42.55      2.67 o 
  -3  -4  15        1.97        1.03      1.24 o 
  -2  -4  15        2.86        4.96      1.36 o 
  -1  -4  15      215.75      216.59      5.01 o 
   0  -4  15       17.92       20.71      1.88 o 
   1  -4  15       53.05       57.12      2.90 o 
   2  -4  15        5.73        7.30      1.96 o 
   3  -4  15      122.37      118.37      3.79 o 
   4  -4  15       80.96       84.41      3.33 o 
   5  -4  15       50.27       51.54      3.67 o 
   6  -4  15        1.24        1.88      1.62 o 
   7  -4  15       51.91       52.90      3.86 o 
  -9  -3  15        0.30        0.26      1.83 o 
  -8  -3  15       25.65       21.39      3.03 o 
  -7  -3  15        0.12       -0.11      1.51 o 
  -6  -3  15        0.02        0.65      1.38 o 
  -5  -3  15       23.63       25.88      2.75 o 
  -4  -3  15        2.47        4.31      1.35 o 
  -3  -3  15        0.02        2.95      1.33 o 
  -2  -3  15        1.09        2.48      1.20 o 
  -1  -3  15        3.29       -0.12      1.39 o 
   0  -3  15       25.91       24.82      2.46 o 
   1  -3  15       29.19       33.43      2.41 o 
   2  -3  15       19.58       20.32      2.67 o 
   3  -3  15      124.83      109.33      3.66 o 
   4  -3  15       18.42       19.44      1.99 o 
   5  -3  15       69.76       69.60      4.29 o 
   6  -3  15       55.31       65.28      4.74 o 
   7  -3  15       29.04       27.22      3.15 o 
  -9  -2  15       28.88       24.26      5.38 o 
  -8  -2  15       53.80       51.94      4.18 o 
  -7  -2  15       13.78       13.10      2.52 o 
  -6  -2  15        0.95        2.70      1.46 o 
  -5  -2  15       21.83       24.68      2.23 o 
  -4  -2  15        4.19        7.72      1.54 o 
  -3  -2  15        0.43       -0.36      1.84 o 
  -2  -2  15       68.41       63.57      2.84 o 
  -1  -2  15       26.29       34.19      2.80 o 
   0  -2  15        7.57        9.04      3.52 o 
   1  -2  15        2.71        1.97      1.41 o 
   2  -2  15       54.82       57.58      5.46 o 
   3  -2  15        7.17        7.96      1.57 o 
   4  -2  15       57.50       57.71      3.58 o 
   5  -2  15        6.03        7.85      1.95 o 
   6  -2  15        3.09        2.91      1.71 o 
   7  -2  15       20.21       29.11      3.32 o 
  -9  -1  15        3.12        0.85      1.89 o 
  -8  -1  15       30.51       26.98      3.35 o 
  -7  -1  15        0.24       -0.20      1.49 o 
  -6  -1  15       32.02       36.95      3.21 o 
  -5  -1  15       49.37       49.49      2.84 o 
  -4  -1  15        0.63        1.77      1.24 o 
  -3  -1  15      120.43      118.36      5.87 o 
  -2  -1  15       97.09       81.83      3.47 o 
  -1  -1  15        2.50        3.80      1.54 o 
   0  -1  15       47.55       46.38      3.19 o 
   1  -1  15        0.28        0.31      1.56 o 
   2  -1  15        0.74        2.04      2.22 o 
   3  -1  15       32.33       33.11      2.39 o 
   4  -1  15       16.73       18.27      5.57 o 
   5  -1  15        0.22        2.06      2.48 o 
   6  -1  15        7.96       10.01      2.87 o 
  -9   0  15        9.16       12.96      2.67 o 
  -8   0  15       12.22       10.19      2.46 o 
  -7   0  15        7.91       10.61      2.81 o 
  -6   0  15       85.99       92.85      4.95 o 
  -5   0  15      111.98      130.03      5.93 o 
  -4   0  15        0.09        1.16      1.14 o 
  -3   0  15       14.26       15.37      2.69 o 
  -2   0  15        1.12        1.39      1.40 o 
  -1   0  15       92.40       92.26      4.33 o 
   0   0  15      313.36      319.83      8.46 o 
   1   0  15       29.58       20.20      4.06 o 
   2   0  15       22.69       29.67      3.87 o 
   3   0  15        3.44        3.28      1.79 o 
   4   0  15        3.30        4.35      2.56 o 
   5   0  15       43.12       50.57      3.86 o 
   6   0  15       37.63       41.05      6.06 o 
  -9   1  15        2.34        2.57      1.95 o 
  -8   1  15       10.78       10.57      4.60 o 
  -7   1  15        4.79        3.26      2.01 o 
  -6   1  15        0.41        0.05      1.57 o 
  -5   1  15        3.32        4.19      1.57 o 
  -4   1  15       15.74       13.45      2.03 o 
  -3   1  15       32.02       35.21      4.44 o 
  -2   1  15       33.07       29.69      2.67 o 
  -1   1  15       12.54       12.77      4.17 o 
   0   1  15        7.74        9.37      1.98 o 
   1   1  15        8.08        1.63      2.81 o 
   2   1  15       61.02       63.70      5.35 o 
   3   1  15       17.50       25.61      4.02 o 
   4   1  15       14.39        8.58      3.55 o 
   5   1  15       41.82       45.33      6.76 o 
   6   1  15       18.30       19.11      2.97 o 
  -9   2  15        5.00        5.12      3.33 o 
  -8   2  15        1.74        1.29      1.76 o 
  -7   2  15       22.14       19.72      3.01 o 
  -6   2  15        8.52        7.39      2.19 o 
  -5   2  15        1.12        1.54      1.63 o 
  -4   2  15      154.49      159.06      9.04 o 
  -3   2  15       52.83       49.31      5.25 o 
  -2   2  15       26.68       19.97      3.08 o 
  -1   2  15       41.82       46.77      3.40 o 
   0   2  15        0.17        0.72      1.52 o 
   1   2  15        5.61        0.16      2.81 o 
   2   2  15       86.46       91.77      7.54 o 
   3   2  15       32.79       27.04     20.12 o 
   4   2  15       18.29       23.21      4.06 o 
   5   2  15       29.13       26.82      3.47 o 
  -8   3  15       22.62       19.24      5.93 o 
  -7   3  15       11.19        6.37      2.29 o 
  -6   3  15        0.90        0.02      1.65 o 
  -5   3  15       34.18       41.00      3.75 o 
  -4   3  15        1.73        2.16      2.60 o 
  -3   3  15        8.29       10.26      3.28 o 
  -2   3  15      355.06      358.70     11.46 o 
  -1   3  15      150.47      153.39      5.93 o 
   0   3  15       17.21       21.12      2.59 o 
   1   3  15       26.18       23.42      4.69 o 
   2   3  15        4.05       -0.53      3.06 o 
   3   3  15        2.36        3.11      2.74 o 
   4   3  15       41.67       46.94     14.12 o 
  -8   4  15        7.49        8.25      2.55 o 
  -7   4  15        0.98        2.05      1.97 o 
  -6   4  15       29.27       28.72      3.64 o 
  -5   4  15        1.37       -2.81      2.63 o 
  -4   4  15       48.76       51.72      5.88 o 
  -3   4  15        4.16        5.00      2.91 o 
  -2   4  15       15.98       22.18      2.61 o 
  -1   4  15       84.03       72.81      4.10 o 
   0   4  15        2.16        2.62      1.81 o 
   1   4  15        0.11       -3.31      2.69 o 
   2   4  15        8.38       18.39      4.69 o 
   3   4  15       26.53       19.26      5.28 o 
   4   4  15        3.13        5.50      3.26 o 
  -7   5  15        0.14       -0.91      1.83 o 
  -6   5  15        0.04        0.50      1.71 o 
  -5   5  15        4.63        1.59      3.03 o 
  -4   5  15       13.10       24.11      4.53 o 
  -3   5  15        2.70        2.31      2.85 o 
  -2   5  15       42.10       31.33      4.60 o 
  -1   5  15       20.90       23.13      2.85 o 
   0   5  15       20.42       12.63      4.10 o 
   1   5  15       14.92       14.91      4.63 o 
   2   5  15       10.70        8.75      4.28 o 
   3   5  15       23.59       24.33      5.69 o 
  -6   6  15       29.68       32.58      5.82 o 
  -5   6  15       21.38       26.95      5.22 o 
  -4   6  15       11.66        8.16      3.63 o 
  -3   6  15       48.61       49.12      5.85 o 
  -2   6  15        0.73       -0.03      2.72 o 
  -1   6  15      191.55      213.61      7.09 o 
   0   6  15       37.25       34.80      5.53 o 
   1   6  15       84.74      107.15      8.66 o 
   2   6  15        3.20        9.29      4.22 o 
  -5   7  15       29.23       27.58      5.60 o 
  -4   7  15       23.50       20.42      4.72 o 
  -3   7  15       19.89       18.42      4.44 o 
  -2   7  15        7.86        3.60      3.22 o 
  -1   7  15       94.38      103.91      4.96 o 
   0   7  15        5.73        7.22      3.94 o 
  -2 -13  16       26.97       35.68      5.66 o 
  -1 -13  16       20.38       22.42      4.50 o 
   0 -13  16        1.73        0.50      3.06 o 
   1 -13  16      104.03      132.14      9.10 o 
   2 -13  16        1.46        0.91      3.41 o 
  -3 -12  16       27.92       20.70      5.35 o 
  -2 -12  16        8.53        8.97      3.91 o 
  -1 -12  16       41.27       36.96      5.25 o 
   0 -12  16        6.29        3.40      2.03 o 
   1 -12  16       29.22       25.45      4.94 o 
   2 -12  16       10.25        9.94      3.97 o 
   3 -12  16        0.66        0.38      3.56 o 
   4 -12  16       30.70       25.83      5.82 o 
  -5 -11  16        9.79       22.51      4.97 o 
  -4 -11  16       70.93       58.41      7.29 o 
  -3 -11  16        9.36       13.45      4.06 o 
  -2 -11  16       61.64       69.10      6.85 o 
  -1 -11  16       57.50       58.81      6.03 o 
   0 -11  16        0.13        0.21      1.87 o 
   1 -11  16        7.65        6.35      3.66 o 
   2 -11  16       21.79       18.42      4.78 o 
   3 -11  16       12.51       13.29      4.41 o 
   4 -11  16        9.23        7.43      3.47 o 
   5 -11  16       11.13       10.80      3.34 o 
  -5 -10  16        6.20       16.85      4.57 o 
  -4 -10  16       43.45       45.93      6.22 o 
  -3 -10  16       81.77       90.99      7.63 o 
  -2 -10  16      142.04      161.87      9.69 o 
  -1 -10  16      143.86      158.40      6.00 o 
   0 -10  16       47.72       49.36      3.70 o 
   1 -10  16        0.32       -0.16      2.88 o 
   2 -10  16        8.18       12.41      4.13 o 
   3 -10  16        0.26        1.66      3.44 o 
   4 -10  16       21.64       25.32      3.44 o 
   5 -10  16       42.52       37.76      6.85 o 
  -6  -9  16       48.88       49.54      4.11 o 
  -5  -9  16        3.70       -1.16      3.53 o 
  -4  -9  16       33.41       32.33      5.19 o 
  -3  -9  16      200.20      219.15     11.60 o 
  -2  -9  16       15.77       18.56      3.23 o 
  -1  -9  16      109.43      110.47      4.11 o 
   0  -9  16        0.52        0.99      1.66 o 
   1  -9  16        1.38       -0.12      2.24 o 
   2  -9  16       31.47       39.11      4.53 o 
   3  -9  16        6.25        6.33      2.66 o 
   4  -9  16        5.16       16.05      3.61 o 
   5  -9  16       58.52       56.98      3.59 o 
   6  -9  16        3.05        3.33      2.22 o 
  -7  -8  16        0.59        1.43      2.05 o 
  -6  -8  16        3.04        4.45      2.01 o 
  -5  -8  16       28.55       29.45      2.71 o 
  -4  -8  16        0.05       -4.00      2.00 o 
  -3  -8  16       98.95      126.50      7.41 o 
  -2  -8  16       27.67       29.65      3.75 o 
  -1  -8  16       11.76       10.01      1.79 o 
   0  -8  16        7.44       10.48      1.83 o 
   1  -8  16        8.05        7.38      2.23 o 
   2  -8  16        2.89        2.42      1.84 o 
   3  -8  16        0.72        7.72      4.21 o 
   4  -8  16       13.19       20.73      3.63 o 
   5  -8  16       14.13        8.10      4.43 o 
   6  -8  16        0.06        0.55      1.88 o 
  -7  -7  16        0.09        0.51      1.91 o 
  -6  -7  16        0.84       -0.82      1.65 o 
  -5  -7  16        0.55        1.89      1.69 o 
  -4  -7  16       51.73       61.88      6.00 o 
  -3  -7  16        9.45       14.49      4.31 o 
  -2  -7  16        5.16        6.63      2.25 o 
  -1  -7  16       65.82       73.66      3.32 o 
   0  -7  16       22.22       27.38      2.30 o 
   1  -7  16      114.50      115.76      3.64 o 
   2  -7  16       27.06       23.65      3.61 o 
   3  -7  16       44.20       47.41      5.89 o 
   4  -7  16        0.00        1.64      1.38 o 
   5  -7  16       24.64       31.25      3.30 o 
   6  -7  16        0.82       -0.43      1.62 o 
  -8  -6  16       18.98       19.64      2.98 o 
  -7  -6  16        8.46        5.72      2.11 o 
  -6  -6  16        0.12        1.69      1.94 o 
  -5  -6  16        4.70        5.88      2.47 o 
  -4  -6  16       32.73       28.11      3.65 o 
  -3  -6  16        0.09        2.04      3.02 o 
  -2  -6  16       99.30      114.31      4.16 o 
  -1  -6  16       48.31       47.51      3.06 o 
   0  -6  16       67.77       77.90      2.96 o 
   1  -6  16      146.52      153.73      4.65 o 
   2  -6  16        1.55        3.13      2.97 o 
   3  -6  16      282.78      320.15     11.49 o 
   4  -6  16       56.65       58.24      3.41 o 
   5  -6  16       12.83       14.20      2.55 o 
   6  -6  16        0.15       -0.87      1.51 o 
  -8  -5  16       80.86       79.24      5.26 o 
  -7  -5  16        0.11        0.10      1.81 o 
  -6  -5  16       95.16       93.64      5.26 o 
  -5  -5  16        4.58        6.20      1.66 o 
  -4  -5  16       68.58       70.50      3.46 o 
  -3  -5  16       39.74       48.86      4.50 o 
  -2  -5  16        9.18        6.53      2.83 o 
  -1  -5  16        5.15        6.04      1.62 o 
   0  -5  16       84.94       94.51      4.01 o 
   1  -5  16      137.21      130.96      4.35 o 
   2  -5  16        3.72        2.42      2.20 o 
   3  -5  16       37.82       42.56      3.84 o 
   4  -5  16        0.20        0.04      1.26 o 
   5  -5  16        6.09        6.64      2.95 o 
   6  -5  16       33.05       37.67      3.51 o 
  -8  -4  16        2.23        0.68      1.95 o 
  -7  -4  16        3.61        4.34      2.16 o 
  -6  -4  16       93.25       98.33      8.07 o 
  -5  -4  16       28.41       32.73      2.61 o 
  -4  -4  16       95.23       95.32      3.80 o 
  -3  -4  16       33.03       31.84      3.62 o 
  -2  -4  16       18.43       18.71      2.02 o 
  -1  -4  16      112.55      115.95      3.69 o 
   0  -4  16        5.92        7.42      1.87 o 
   1  -4  16       24.35       27.83      2.21 o 
   2  -4  16        0.13        0.99      1.70 o 
   3  -4  16       72.06       76.03      4.68 o 
   4  -4  16       20.44       29.45      3.90 o 
   5  -4  16       30.32       23.37      4.39 o 
   6  -4  16       23.57       23.26      2.99 o 
  -8  -3  16      262.16      287.65      9.33 o 
  -7  -3  16       20.02       27.75      3.47 o 
  -6  -3  16      266.16      286.64      9.10 o 
  -5  -3  16        1.77        1.60      1.30 o 
  -4  -3  16       87.63       85.58      3.59 o 
  -3  -3  16       10.17       15.42      3.14 o 
  -2  -3  16       10.67       12.11      1.79 o 
  -1  -3  16       58.34       60.29      3.23 o 
   0  -3  16        0.70        2.81      1.58 o 
   2  -3  16        0.02        2.68      1.75 o 
   3  -3  16        5.16        2.60      4.69 o 
   4  -3  16      217.32      228.18      6.18 o 
   5  -3  16        0.21        3.28      2.31 o 
   6  -3  16        2.08        3.38      1.95 o 
  -9  -2  16       33.73       29.87      4.19 o 
  -8  -2  16       42.36       38.34      3.90 o 
  -7  -2  16        3.91        2.70      2.56 o 
  -6  -2  16       33.31       33.44      3.56 o 
  -5  -2  16       82.00       88.98      3.76 o 
  -4  -2  16       37.15       39.90      2.71 o 
  -3  -2  16        1.10       -0.04      1.62 o 
  -2  -2  16       25.35       29.00      2.35 o 
  -1  -2  16      147.69      131.33      5.19 o 
   0  -2  16        0.48        0.37      1.53 o 
   1  -2  16        0.07        1.84      2.75 o 
   2  -2  16        3.16       -0.01      7.91 o 
   3  -2  16       44.06       53.08      4.79 o 
   4  -2  16       74.71       87.88      4.02 o 
   5  -2  16        0.02        1.90      1.66 o 
   6  -2  16       17.30       15.66      4.01 o 
  -9  -1  16        0.78        3.04      2.18 o 
  -8  -1  16        1.26        2.07      1.95 o 
  -7  -1  16        1.58        0.26      1.70 o 
  -6  -1  16        0.59        1.62      1.80 o 
  -5  -1  16        0.13        1.80      1.24 o 
  -4  -1  16        7.07        8.10      1.97 o 
  -3  -1  16        5.08        7.88      2.25 o 
  -2  -1  16        3.92        4.49      1.33 o 
  -1  -1  16       56.75       45.36      3.27 o 
   0  -1  16        8.24       10.86      2.06 o 
   1  -1  16       78.76       87.02      6.85 o 
   2  -1  16       59.14       68.91      6.50 o 
   3  -1  16       60.34       61.44      5.44 o 
   4  -1  16       10.80        9.77      4.48 o 
   5  -1  16       34.82       38.87      3.63 o 
   6  -1  16        1.10        3.14      1.95 o 
  -8   0  16        0.02        0.25      1.88 o 
  -7   0  16       10.61       10.27      2.54 o 
  -6   0  16       26.02       25.09      3.29 o 
  -5   0  16        3.86        4.17      1.49 o 
  -4   0  16       35.11       31.87      3.71 o 
  -3   0  16        0.08       -0.19      2.13 o 
  -2   0  16       26.64       32.83      5.77 o 
  -1   0  16        1.09        1.85      1.55 o 
   0   0  16        0.06        1.47      1.52 o 
   1   0  16       23.96       28.86      4.78 o 
   2   0  16        8.53       19.82      4.38 o 
   3   0  16        0.05        1.41      2.63 o 
   4   0  16      175.98      184.45     10.12 o 
   5   0  16        2.77        3.62      2.09 o 
  -8   1  16       11.86        9.78      2.56 o 
  -7   1  16        3.08        2.81      2.08 o 
  -6   1  16        1.03        1.32      3.56 o 
  -5   1  16       76.96       80.04      3.76 o 
  -4   1  16        2.43       -0.38      2.22 o 
  -3   1  16        5.32        3.41      2.63 o 
  -2   1  16       61.32       58.92      3.51 o 
  -1   1  16       59.85       63.92      3.86 o 
   0   1  16       32.46       33.98      6.83 o 
   1   1  16       15.54       15.35      4.10 o 
   2   1  16       35.31       31.27      5.35 o 
   3   1  16        0.37       12.37      6.43 o 
   4   1  16       13.65       11.88      3.59 o 
   5   1  16       14.19       15.94      4.32 o 
  -8   2  16        5.61        1.92      2.15 o 
  -7   2  16        8.17        9.63      2.61 o 
  -6   2  16       28.24       22.43      3.35 o 
  -5   2  16       53.49       49.90      5.85 o 
  -4   2  16       27.52       21.54      4.25 o 
  -3   2  16        1.32        1.25      2.31 o 
  -2   2  16        3.18        0.99      1.66 o 
  -1   2  16        5.48        4.76      1.94 o 
   0   2  16       95.54      107.49      4.77 o 
   1   2  16      121.04      147.33      9.38 o 
   2   2  16       18.00       23.83      5.19 o 
   3   2  16       13.42       20.04     12.18 o 
   4   2  16        1.22        1.87      3.17 o 
  -8   3  16        0.06       -0.37      1.94 o 
  -7   3  16       22.74       26.75      3.67 o 
  -6   3  16       11.34        7.24      2.10 o 
  -5   3  16        0.89       -1.06      2.56 o 
  -4   3  16        4.25        1.09      2.78 o 
  -3   3  16        1.89        2.25      2.63 o 
  -2   3  16       20.79       16.79      3.69 o 
  -1   3  16        5.75        3.39      1.93 o 
   0   3  16       37.73       40.38      3.30 o 
   1   3  16        8.08        4.06      3.31 o 
   2   3  16        6.96        6.13      3.72 o 
   3   3  16        0.88        6.32      4.25 o 
   4   3  16       65.56       85.82      9.10 o 
  -7   4  16       20.52       18.60      3.56 o 
  -6   4  16        2.05        3.41      3.28 o 
  -5   4  16        0.08        0.88      2.88 o 
  -4   4  16        8.83       12.94      3.69 o 
  -3   4  16       17.54       18.26      4.25 o 
  -2   4  16       11.10       11.69      3.38 o 
  -1   4  16       45.56       47.13      3.68 o 
   0   4  16       21.60       23.92      4.75 o 
   1   4  16        5.87        5.44      3.75 o 
   2   4  16        6.23       -6.16      3.16 o 
   3   4  16        1.91        5.50      4.13 o 
  -6   5  16       17.72       12.69      4.50 o 
  -5   5  16      102.30      102.00      8.22 o 
  -4   5  16       12.67       14.60      4.35 o 
  -3   5  16       21.30       16.63      4.03 o 
  -2   5  16       41.87       37.30      4.94 o 
  -1   5  16        6.41        8.46      2.80 o 
   0   5  16       23.94       27.52      5.13 o 
   1   5  16       66.18       71.88      7.38 o 
   2   5  16       45.83       49.97      6.94 o 
  -5   6  16       22.60       18.48      4.94 o 
  -4   6  16        2.16       -3.60      2.75 o 
  -3   6  16       33.77       44.02      5.63 o 
  -2   6  16       16.98       22.36      4.25 o 
  -1   6  16       10.59       10.37      2.45 o 
   0   6  16       21.13       21.20      4.75 o 
  -2 -12  17        1.90       -1.25      3.00 o 
  -1 -12  17       27.33       25.80      4.69 o 
   0 -12  17        0.96        2.47      3.16 o 
   1 -12  17       79.63       81.05      7.32 o 
   2 -12  17       25.17       22.04      4.97 o 
  -4 -11  17       37.80       30.61      6.03 o 
  -3 -11  17        0.01        5.00      3.63 o 
  -2 -11  17       41.20       41.65      5.88 o 
  -1 -11  17       25.06       26.11      4.69 o 
   0 -11  17        9.63        8.19      2.35 o 
   1 -11  17      108.50      115.00      8.41 o 
   2 -11  17        6.30       11.19      4.03 o 
   3 -11  17        0.68        1.50      3.78 o 
   4 -11  17        6.58        4.47      4.03 o 
  -5 -10  17        4.14        4.35      3.44 o 
  -4 -10  17       73.85       83.30      7.91 o 
  -3 -10  17      121.12      115.38      8.69 o 
  -2 -10  17        0.45        2.88      3.25 o 
  -1 -10  17       11.47        9.23      2.31 o 
   0 -10  17        9.81       10.79      2.33 o 
   1 -10  17       41.19       43.62      5.88 o 
   2 -10  17       22.37       22.14      4.78 o 
   3 -10  17       30.56       25.17      5.50 o 
   4 -10  17        9.45       18.26      4.66 o 
  -5  -9  17        0.71       -5.13      2.56 o 
  -4  -9  17      111.54      120.19      9.01 o 
  -3  -9  17       19.34       25.36      4.78 o 
  -2  -9  17        9.22        6.03      3.50 o 
  -1  -9  17        4.43        6.38      2.11 o 
   0  -9  17        0.15       -0.81      1.95 o 
   1  -9  17       24.70       23.98      4.66 o 
   2  -9  17        0.11        6.91      3.72 o 
   3  -9  17       98.67      117.22      8.13 o 
   4  -9  17        2.87        1.05      7.66 o 
   5  -9  17        9.27       14.46      3.83 o 
  -6  -8  17        7.92        4.95      2.59 o 
  -5  -8  17       11.17        5.25      3.53 o 
  -4  -8  17       22.74       32.39      5.19 o 
  -3  -8  17        0.49       -4.00      2.56 o 
  -2  -8  17      286.67      301.01     13.26 o 
  -1  -8  17       15.36       12.94      2.21 o 
   0  -8  17       75.08       72.42      3.48 o 
   1  -8  17       49.61       63.31      5.21 o 
   2  -8  17       40.87       55.21      4.52 o 
   3  -8  17        1.82        2.75      3.13 o 
   4  -8  17        7.84       22.26      5.77 o 
   5  -8  17        0.03        5.79      2.91 o 
  -7  -7  17       31.11       25.62      6.25 o 
  -6  -7  17       12.96       14.97      3.22 o 
  -5  -7  17       88.00       68.44      7.13 o 
  -4  -7  17        4.06       -1.75      2.75 o 
  -3  -7  17       32.19       48.90      5.63 o 
  -2  -7  17       33.94       51.05     10.41 o 
  -1  -7  17       23.85       20.23      2.43 o 
   0  -7  17       49.53       50.37      2.98 o 
   1  -7  17       13.49       10.27      2.08 o 
   2  -7  17        0.50       -2.22      2.81 o 
   3  -7  17        8.99       11.92      3.26 o 
   4  -7  17       18.79       30.78      7.69 o 
   5  -7  17      166.61      175.18      6.73 o 
  -7  -6  17       48.93       58.09      4.86 o 
  -6  -6  17        5.10        7.68      2.59 o 
  -5  -6  17        0.82        2.30      1.72 o 
  -4  -6  17      137.99      142.17      9.16 o 
  -3  -6  17       41.26       46.19      4.88 o 
  -2  -6  17       65.15       70.23     12.51 o 
  -1  -6  17        2.01        2.05      1.57 o 
   0  -6  17        0.00       -0.05      1.23 o 
   1  -6  17        0.19       -0.25      2.89 o 
   2  -6  17       69.76       83.98      7.22 o 
   3  -6  17       28.30       38.16      5.53 o 
   4  -6  17        7.78        9.57      3.44 o 
   5  -6  17        0.73        1.86      1.79 o 
   6  -6  17       13.57       16.85      2.90 o 
  -8  -5  17      158.64      168.52      7.42 o 
  -7  -5  17        0.20        2.74      2.24 o 
  -6  -5  17       15.14       18.98      3.22 o 
  -5  -5  17       42.18       48.07      3.46 o 
  -4  -5  17       35.68       40.84      4.40 o 
  -3  -5  17        0.34        4.97      2.27 o 
  -2  -5  17       37.29       44.54      4.15 o 
  -1  -5  17        1.03        2.32      1.51 o 
   0  -5  17        0.01        0.68      1.65 o 
   1  -5  17      108.65      119.69      8.07 o 
   2  -5  17       33.69       30.12      6.94 o 
   3  -5  17        9.55       21.73      6.50 o 
   4  -5  17       16.33       28.60      4.17 o 
   5  -5  17        0.35        0.69      2.46 o 
   6  -5  17       12.08       12.87      2.60 o 
  -8  -4  17       14.56       13.32      3.01 o 
  -7  -4  17        0.23       -0.19      1.87 o 
  -6  -4  17      152.96      180.18     11.76 o 
  -5  -4  17       13.53       13.96      2.27 o 
  -4  -4  17      146.85      142.22      7.20 o 
  -3  -4  17        3.03        4.92      2.27 o 
  -2  -4  17        0.00        0.36      1.62 o 
  -1  -4  17        0.73        0.72      1.17 o 
   0  -4  17        1.67        3.58      1.77 o 
   1  -4  17       32.54       45.18      5.44 o 
   2  -4  17       10.31       19.17      4.47 o 
   3  -4  17       10.87        9.30      5.89 o 
   4  -4  17        6.52       12.90      4.05 o 
   5  -4  17        9.69        8.83      2.29 o 
   6  -4  17       87.23       96.29      5.29 o 
  -8  -3  17       17.98       16.24      3.05 o 
  -7  -3  17        5.03        3.86      2.19 o 
  -6  -3  17       11.53        8.57      2.45 o 
  -5  -3  17        3.26        2.64      1.65 o 
  -4  -3  17        0.23        0.45      1.89 o 
  -3  -3  17        2.04        4.09      2.07 o 
  -2  -3  17        2.62        2.22      1.49 o 
  -1  -3  17        0.98        1.92      1.64 o 
   0  -3  17       42.33       47.23      3.42 o 
   1  -3  17       50.63       54.75      5.94 o 
   2  -3  17       32.02       43.49      5.78 o 
   3  -3  17       89.18       84.15      6.00 o 
   4  -3  17        0.70        5.32      2.71 o 
   5  -3  17       24.36       25.84      4.84 o 
  -8  -2  17       87.45       94.06      5.73 o 
  -7  -2  17        1.07        1.00      2.00 o 
  -6  -2  17       25.49       24.17      3.47 o 
  -5  -2  17       55.11       58.04      3.64 o 
  -4  -2  17       14.25       14.45      2.92 o 
  -3  -2  17       20.83       24.14      3.34 o 
  -2  -2  17        4.51        5.86      1.82 o 
  -1  -2  17       38.13       42.88      3.33 o 
   0  -2  17        5.16        7.62      2.92 o 
   1  -2  17      224.04      217.97     11.07 o 
   2  -2  17        1.55       -4.69      2.35 o 
   3  -2  17        5.03        6.37      3.88 o 
   4  -2  17       12.01       17.73      3.75 o 
   5  -2  17        0.00        2.60      1.94 o 
  -8  -1  17       94.62      105.35      6.11 o 
  -7  -1  17       18.93       18.87      3.23 o 
  -6  -1  17        0.30        2.61      2.75 o 
  -5  -1  17       83.42       98.50      4.48 o 
  -4  -1  17        0.85        2.10      2.00 o 
  -3  -1  17      138.53      140.20      8.44 o 
  -2  -1  17        0.02       -0.06      1.27 o 
  -1  -1  17       27.38       25.79      4.11 o 
   0  -1  17       17.92       20.82      2.60 o 
   1  -1  17        0.72        1.69      3.22 o 
   2  -1  17       27.61       28.52      5.03 o 
   3  -1  17       83.85       85.78      6.64 o 
   4  -1  17       12.00       15.02      3.59 o 
   5  -1  17       15.76       14.32      2.85 o 
  -8   0  17        4.27        2.59      2.13 o 
  -7   0  17       78.24       77.01      6.10 o 
  -6   0  17       29.07       30.10      3.74 o 
  -5   0  17        1.34       -0.56      2.53 o 
  -4   0  17      116.38      123.13      8.16 o 
  -3   0  17        3.00        2.00      2.47 o 
  -2   0  17      105.98      117.96      4.85 o 
  -1   0  17        7.65        6.86      2.04 o 
   0   0  17        5.66        5.11      1.95 o 
   1   0  17       91.67      100.81      7.63 o 
   2   0  17       50.97       53.84      6.57 o 
   3   0  17       10.72       15.06      4.78 o 
   4   0  17       55.21       63.09      6.37 o 
  -8   1  17        1.73        2.11      2.09 o 
  -7   1  17       23.28       22.46      3.47 o 
  -6   1  17       10.80       11.54      2.67 o 
  -5   1  17       14.49       10.13      3.81 o 
  -4   1  17        2.14       -1.16      2.50 o 
  -3   1  17        2.19        1.75      2.41 o 
  -2   1  17       66.48       65.51      5.82 o 
  -1   1  17        1.54        0.87      1.65 o 
   0   1  17        1.40        1.45      1.74 o 
   1   1  17       11.75       18.32      4.25 o 
   2   1  17        0.24        1.31      3.53 o 
   3   1  17       37.27       28.99      5.97 o 
   4   1  17       39.46       26.51      9.30 o 
  -7   2  17        0.37        1.55      2.50 o 
  -6   2  17        1.04        3.24      1.87 o 
  -5   2  17       25.57       41.24      5.50 o 
  -4   2  17       12.27       14.04      3.78 o 
  -3   2  17        7.76       14.35      3.72 o 
  -2   2  17        0.60        0.59      2.38 o 
  -1   2  17        0.04       -0.70      1.70 o 
   0   2  17       18.57       19.39      4.44 o 
   1   2  17       11.27        8.41      3.94 o 
   2   2  17       56.39       55.72      6.88 o 
   3   2  17        1.13        4.72      4.25 o 
  -7   3  17       20.63       18.89      4.10 o 
  -6   3  17        0.49       -0.41      3.06 o 
  -5   3  17       21.71       26.55      4.91 o 
  -4   3  17        4.38        6.13      3.22 o 
  -3   3  17        1.64        1.22      2.69 o 
  -2   3  17        0.78        0.38      2.41 o 
  -1   3  17       64.60       65.86      4.10 o 
   0   3  17        2.58        3.78      3.41 o 
   1   3  17       18.39       16.51      4.69 o 
   2   3  17      127.69      132.11      9.69 o 
  -6   4  17       30.57       32.42      5.66 o 
  -5   4  17       10.67       16.85      4.35 o 
  -4   4  17       14.83       13.10      4.16 o 
  -3   4  17       39.79       39.71      5.41 o 
  -2   4  17       13.27       13.95      3.78 o 
  -1   4  17       36.90       38.99      3.42 o 
   0   4  17        9.43        7.88      3.78 o 
   1   4  17        2.37        0.94      3.53 o 
  -5   5  17       19.74       26.51      5.07 o 
  -4   5  17       39.97       54.91      6.53 o 
  -3   5  17        0.00        2.28      3.10 o 
  -2   5  17        3.39        9.54      3.53 o 
  -1   5  17       32.57       34.55      4.88 o 
   0   5  17        6.98        5.63      3.63 o 
  -3 -11  18      122.37      147.18      9.76 o 
  -2 -11  18       41.21       40.27      5.82 o 
  -1 -11  18        3.10        0.47      2.88 o 
   0 -11  18       21.50       22.83      4.38 o 
   1 -11  18        0.49       -1.00      3.13 o 
   2 -11  18        7.17        7.94      4.06 o 
  -4 -10  18       73.67       70.38      7.75 o 
  -3 -10  18       29.85       53.47      6.25 o 
  -2 -10  18       24.32       21.54      4.78 o 
  -1 -10  18        3.43       10.60      3.63 o 
   0 -10  18       21.82       18.63      3.67 o 
   1 -10  18       17.69       12.66      4.28 o 
   2 -10  18       16.54       17.23      4.66 o 
   3 -10  18       51.70       64.07      7.50 o 
  -5  -9  18        8.90       19.51      4.16 o 
  -4  -9  18       32.09       37.49      5.85 o 
  -3  -9  18       47.98       53.47      6.47 o 
  -2  -9  18        2.01        2.94      3.00 o 
  -1  -9  18       12.16       13.69      2.53 o 
   0  -9  18       47.40       43.41      3.55 o 
   1  -9  18       22.77       26.89      4.85 o 
   2  -9  18        5.72       10.47      3.91 o 
   3  -9  18        3.54        6.49      2.85 o 
   4  -9  18       10.33       12.86      8.74 o 
  -6  -8  18        0.01        6.03      3.41 o 
  -4  -8  18       40.26       55.03      6.32 o 
  -3  -8  18      363.88      380.78     15.82 o 
  -2  -8  18        7.64       13.73      3.97 o 
  -1  -8  18        3.23        3.43      1.99 o 
   0  -8  18        1.25        1.73      1.91 o 
   1  -8  18        0.35        2.85      3.19 o 
   2  -8  18       62.52       65.85      5.00 o 
   3  -8  18       42.63       45.49      6.44 o 
   4  -8  18        4.07       14.63      6.00 o 
  -6  -7  18        7.36       10.54      4.53 o 
  -5  -7  18       12.78       17.10      4.25 o 
  -4  -7  18       36.59       39.18      5.50 o 
  -3  -7  18      160.14      188.54     10.60 o 
  -2  -7  18       28.18       35.77      5.03 o 
  -1  -7  18        0.18       -0.51      1.78 o 
   0  -7  18       12.21       12.35      2.17 o 
   1  -7  18        0.80        3.36      2.26 o 
   2  -7  18        6.00        3.35      3.47 o 
   3  -7  18       49.68       52.12      6.60 o 
   4  -7  18       10.48       14.59     14.10 o 
   5  -7  18       10.87       14.36      4.05 o 
  -7  -6  18       33.77       41.39      4.55 o 
  -6  -6  18      101.15       96.68      6.12 o 
  -5  -6  18        0.33        0.56      3.10 o 
  -4  -6  18        0.01       11.63      3.69 o 
  -3  -6  18      116.99      121.41      8.32 o 
  -2  -6  18      156.11      153.46      7.48 o 
  -1  -6  18        4.69        4.10      1.80 o 
   0  -6  18       88.86      101.35      5.11 o 
   1  -6  18        1.49        7.72      3.50 o 
   2  -6  18        5.41       -6.13      3.06 o 
   3  -6  18        2.96        1.44      3.38 o 
   4  -6  18        6.72       14.94      9.11 o 
   5  -6  18       12.14       15.96      4.04 o 
  -7  -5  18        0.41        1.75      2.22 o 
  -6  -5  18        0.71        1.04      2.19 o 
  -5  -5  18       21.05       33.64      5.38 o 
  -4  -5  18       97.83      108.56      8.19 o 
  -3  -5  18      360.82      383.78     15.45 o 
  -2  -5  18      249.21      275.32     10.05 o 
  -1  -5  18       14.60       13.27      2.39 o 
   0  -5  18        0.99        1.03      1.62 o 
   1  -5  18        5.03       -2.97      3.16 o 
   2  -5  18       11.02       13.23      4.28 o 
   3  -5  18        4.87       15.63      4.63 o 
   4  -5  18       22.16       18.06     10.85 o 
   5  -5  18        0.29        0.41      2.99 o 
  -7  -4  18        0.77        0.69      2.09 o 
  -6  -4  18       26.76       24.11      4.85 o 
  -5  -4  18        0.28       -1.19      2.66 o 
  -4  -4  18        2.01        3.85      3.13 o 
  -3  -4  18       47.75       47.02      5.89 o 
  -2  -4  18        2.42        5.55      2.97 o 
  -1  -4  18        1.89        0.54      1.43 o 
   0  -4  18        6.18        4.01      2.00 o 
   1  -4  18       12.27       11.88      3.88 o 
   2  -4  18       49.73       50.94      6.41 o 
   3  -4  18       27.19       30.04      4.47 o 
   4  -4  18        0.01        1.95      6.33 o 
   5  -4  18       77.97       84.36     11.98 o 
  -7  -3  18       23.38       27.55      8.13 o 
  -6  -3  18       17.29       12.27      2.96 o 
  -5  -3  18        2.89       -0.03      2.72 o 
  -4  -3  18       42.57       51.90      5.88 o 
  -3  -3  18       17.84       12.03      2.99 o 
  -2  -3  18        5.32        9.19      3.13 o 
  -1  -3  18        1.16       -1.48      1.32 o 
   0  -3  18       34.36       38.26      3.23 o 
   1  -3  18       51.25       56.66      6.22 o 
   2  -3  18       13.77       27.64      5.35 o 
   3  -3  18       61.21       70.75      9.32 o 
   4  -3  18        1.23        3.78      2.95 o 
  -7  -2  18        1.35        3.73      2.56 o 
  -6  -2  18       10.93        8.34      2.61 o 
  -5  -2  18       18.79       17.01      4.31 o 
  -4  -2  18       26.88       34.74      5.00 o 
  -3  -2  18      328.46      322.28     13.54 o 
  -2  -2  18       61.61       56.22      5.72 o 
  -1  -2  18      273.64      280.68      8.24 o 
   0  -2  18        5.96        5.07      1.95 o 
   1  -2  18      122.27      109.06      8.32 o 
   2  -2  18       53.86       61.88      7.13 o 
   3  -2  18       11.71        1.34      3.69 o 
   4  -2  18        1.24        1.08      4.19 o 
  -7  -1  18      125.35      126.47     13.87 o 
  -6  -1  18        0.01       -0.09      1.67 o 
  -5  -1  18      221.05      239.14     12.13 o 
  -4  -1  18       34.15       38.77      5.28 o 
  -3  -1  18      179.34      208.27     10.66 o 
  -2  -1  18      282.95      291.82     12.41 o 
  -1  -1  18        3.31        4.08      1.99 o 
   0  -1  18      133.57      135.39      8.54 o 
   1  -1  18       55.02       59.28      6.44 o 
   2  -1  18        0.74        5.69      3.66 o 
   3  -1  18       25.46       16.60      4.94 o 
   4  -1  18        8.98       11.95      3.72 o 
  -7   0  18       72.68       77.04      5.50 o 
  -6   0  18      130.46      153.90     10.07 o 
  -5   0  18       49.08       56.81      6.28 o 
  -4   0  18       31.41       41.80      5.32 o 
  -3   0  18       12.83        8.35      3.35 o 
  -2   0  18        7.39        2.94      2.66 o 
  -1   0  18        2.61        2.20      1.94 o 
   0   0  18       14.28       16.20      4.22 o 
   1   0  18        6.72        7.44      3.81 o 
   2   0  18        0.72        1.94      3.53 o 
   3   0  18        7.65       15.20      4.91 o 
  -7   1  18        1.94        2.22      2.39 o 
  -6   1  18        2.86        6.25      3.41 o 
  -5   1  18       14.38       18.51      4.53 o 
  -4   1  18        7.81       12.26      3.72 o 
  -3   1  18       11.21       12.82      3.60 o 
  -2   1  18        2.50        2.16      2.69 o 
  -1   1  18        1.26        3.31      1.93 o 
   0   1  18       10.89        8.63      3.81 o 
   1   1  18        4.82        3.60      3.72 o 
   2   1  18       14.80       22.20      5.10 o 
   3   1  18        3.21        1.97      3.97 o 
  -6   2  18        1.17       11.48      3.85 o 
  -5   2  18       50.47       60.32      6.63 o 
  -4   2  18       62.65       65.10      6.57 o 
  -3   2  18       14.26       20.64      4.22 o 
  -2   2  18        0.13        1.88      2.69 o 
  -1   2  18        0.08        0.79      1.90 o 
   0   2  18        9.41        6.94      3.69 o 
   1   2  18       46.72       45.96      6.19 o 
   2   2  18        9.31       23.73      5.38 o 
  -5   3  18        9.51       13.51      4.03 o 
  -4   3  18       31.34       38.43      5.53 o 
  -3   3  18       15.31       13.45      3.91 o 
  -2   3  18        1.07       -0.50      2.72 o 
  -1   3  18       10.77       13.63      3.91 o 
   0   3  18       19.34       20.32      4.85 o 
   1   3  18       31.59       32.77      5.72 o 
  -4   4  18       40.13       40.65      5.82 o 
  -3   4  18        4.98        7.85      3.56 o 
  -2   4  18       16.81       16.32      3.97 o 
  -3 -10  19       19.49       40.46      5.63 o 
  -2 -10  19       39.62       33.74      5.38 o 
  -1 -10  19        0.61       -0.13      2.85 o 
   0 -10  19      158.04      178.26      9.72 o 
   1 -10  19       42.58       46.59      6.16 o 
   2 -10  19       22.89       23.83      5.38 o 
  -4  -9  19       23.54       26.64      5.44 o 
  -3  -9  19      255.49      294.76     14.10 o 
  -2  -9  19       17.34       22.42      4.53 o 
  -1  -9  19        0.01       -0.56      2.97 o 
   0  -9  19        1.28        1.66      3.10 o 
   1  -9  19       15.55       16.51      4.53 o 
   2  -9  19       83.71      101.21      8.57 o 
   3  -9  19       10.46       10.93      3.43 o 
  -5  -8  19       26.28       30.52      5.50 o 
  -4  -8  19      137.12      144.24      9.85 o 
  -3  -8  19       26.07       35.55      5.38 o 
  -2  -8  19       38.74       48.87      6.07 o 
  -1  -8  19      103.77      106.45      5.05 o 
   0  -8  19       11.02       14.85      3.94 o 
   1  -8  19        3.01        2.85      3.47 o 
   2  -8  19       24.96       27.44      3.83 o 
   3  -8  19       22.00       19.54      5.19 o 
  -5  -7  19        0.44        6.91      3.19 o 
  -4  -7  19      180.12      201.58     11.44 o 
  -3  -7  19        3.86        2.81      3.10 o 
  -2  -7  19      105.03      104.65      7.72 o 
  -1  -7  19       49.51       53.24      3.84 o 
   0  -7  19        1.52        1.98      1.93 o 
   1  -7  19      107.56      114.48      6.02 o 
   2  -7  19        8.57        8.91      3.97 o 
  -6  -6  19        5.47       -2.66      4.28 o 
  -5  -6  19       11.19       11.69      4.28 o 
  -4  -6  19        0.01        6.10      3.25 o 
  -3  -6  19      175.53      213.03     11.32 o 
  -2  -6  19        1.99        4.31      3.16 o 
  -1  -6  19       38.02       36.16      3.41 o 
   0  -6  19       24.42       29.99      3.89 o 
   1  -6  19        0.98        1.37      2.28 o 
   2  -6  19        2.15       23.70      4.66 o 
   3  -6  19       21.10       15.88      4.75 o 
   4  -6  19        2.01        3.38      3.85 o 
  -6  -5  19       10.34       17.32      4.82 o 
  -5  -5  19       10.39       12.35      4.41 o 
  -4  -5  19       75.66       92.58      7.72 o 
  -3  -5  19      225.60      223.41     11.76 o 
  -2  -5  19       25.66       33.89      4.97 o 
  -1  -5  19        2.73        2.47      1.95 o 
   0  -5  19        4.74        4.62      1.78 o 
   1  -5  19       52.17       48.28      6.16 o 
   2  -5  19       15.27       12.76      4.50 o 
   3  -5  19        3.39        0.16      3.60 o 
   4  -5  19       42.85       46.42      5.50 o 
  -6  -4  19       14.10       12.35      4.28 o 
  -5  -4  19       29.93       27.48      5.16 o 
  -4  -4  19       47.56       53.84      6.32 o 
  -3  -4  19        5.04       17.70      4.06 o 
  -2  -4  19      405.13      408.01     15.82 o 
  -1  -4  19        0.52        2.62      1.93 o 
   0  -4  19       55.51       58.98      3.90 o 
   1  -4  19       15.53       14.13      4.44 o 
   2  -4  19        0.95        1.75      3.44 o 
   3  -4  19       55.38       49.28      7.10 o 
   4  -4  19        3.60       -0.70      8.82 o 
  -6  -3  19        4.59        3.35      3.38 o 
  -5  -3  19       17.14       21.79      4.82 o 
  -4  -3  19        5.44        7.25      3.56 o 
  -3  -3  19      214.68      224.97     11.48 o 
  -2  -3  19       30.41       34.68      5.03 o 
  -1  -3  19      100.55      108.64      4.14 o 
   0  -3  19        4.13        8.00      3.60 o 
   1  -3  19      160.64      144.86      9.47 o 
   2  -3  19       79.75       77.89      7.60 o 
   3  -3  19       47.92       53.50      6.82 o 
  -6  -2  19       59.65       63.54      7.19 o 
  -5  -2  19      246.93      281.25     13.54 o 
  -4  -2  19        5.28        5.32      3.44 o 
  -3  -2  19       18.45       20.92      4.22 o 
  -2  -2  19       55.05       65.22      6.10 o 
  -1  -2  19       58.16       64.56      3.33 o 
   0  -2  19      237.55      246.89     11.88 o 
   1  -2  19      123.34      133.51      9.19 o 
   2  -2  19       96.94      103.68      8.60 o 
   3  -2  19      200.93      219.59     12.82 o 
  -6  -1  19       58.52       56.94      6.72 o 
  -5  -1  19       50.68       54.37      6.44 o 
  -4  -1  19      271.08      305.74     13.95 o 
  -3  -1  19        1.85        4.66      2.85 o 
  -2  -1  19       12.66       12.63      3.66 o 
  -1  -1  19       55.71       51.45      3.77 o 
   0  -1  19        8.79        9.57      3.75 o 
   1  -1  19       30.58       38.90      5.72 o 
   2  -1  19       22.54       31.86      5.72 o 
   3  -1  19        3.40        0.63      3.60 o 
  -6   0  19       33.12       37.05      5.72 o 
  -5   0  19       31.62       38.30      5.72 o 
  -4   0  19        2.04        7.85      3.53 o 
  -3   0  19       64.15       63.60      6.38 o 
  -2   0  19      130.05      139.52      8.54 o 
  -1   0  19        0.66        3.23      1.95 o 
   0   0  19        0.27        4.16      3.47 o 
   1   0  19        2.03        3.03      3.53 o 
   2   0  19        6.33        9.63      4.35 o 
  -5   1  19       35.75       40.65      5.63 o 
  -4   1  19        9.40        9.10      3.72 o 
  -3   1  19        0.68       -0.22      2.60 o 
  -2   1  19       14.13       16.92      3.91 o 
  -1   1  19        4.58        4.51      2.13 o 
   0   1  19        0.95        5.16      3.60 o 
   1   1  19       15.34       17.35      4.91 o 
  -4   2  19        1.80        2.50      3.06 o 
  -3   2  19        3.86        3.78      3.19 o 
  -2   2  19       84.58       81.48      6.66 o 
  -1   2  19        3.09        1.94      2.02 o 
   0   2  19        1.50        3.03      3.44 o 
  -2  -9  20       66.80       63.88      6.82 o 
  -1  -9  20        0.01        0.25      2.97 o 
   0  -9  20       89.53       87.14      7.04 o 
   1  -9  20      103.17      112.06      8.63 o 
  -3  -8  20       16.68       21.17      4.78 o 
  -2  -8  20       13.79       11.04      4.00 o 
  -1  -8  20        0.42        2.63      3.10 o 
   0  -8  20       24.04       19.89      4.47 o 
   1  -8  20        5.69        4.47      3.69 o 
   2  -8  20        1.65        6.47      3.03 o 
  -4  -7  20       13.29       14.23      4.57 o 
  -3  -7  20       76.36       92.43      7.66 o 
  -2  -7  20        0.22        2.85      3.16 o 
  -1  -7  20        1.32        1.69      2.94 o 
   0  -7  20       20.03       18.01      4.28 o 
   1  -7  20        5.34        4.28      3.85 o 
   2  -7  20        2.38        9.08      2.83 o 
  -5  -6  20       12.41       42.49      6.03 o 
  -4  -6  20        9.64       10.22      3.91 o 
  -3  -6  20       35.75       61.41      6.32 o 
  -2  -6  20        3.61        8.54      3.63 o 
  -1  -6  20       45.29       45.03      3.66 o 
   0  -6  20       65.44       57.09      6.13 o 
   1  -6  20        0.00       -1.78      2.19 o 
   2  -6  20        0.55       -1.47      3.50 o 
  -5  -5  20       10.72       -5.57      3.81 o 
  -4  -5  20       12.18       24.17      4.78 o 
  -3  -5  20       22.66       25.89      4.78 o 
  -2  -5  20        8.13        9.41      3.66 o 
  -1  -5  20       27.00       29.56      3.15 o 
   0  -5  20       83.75       78.54      4.93 o 
   1  -5  20       42.11       40.52      5.85 o 
   2  -5  20       41.46       32.58      5.85 o 
  -5  -4  20       11.42       15.76      4.63 o 
  -4  -4  20       25.28       17.54      4.78 o 
  -3  -4  20      108.73      140.80      9.32 o 
  -2  -4  20        4.05        5.91      3.38 o 
  -1  -4  20        1.03        0.46      1.95 o 
   0  -4  20        3.98        4.12      2.44 o 
   1  -4  20        2.71        7.13      3.72 o 
   2  -4  20        0.36       -0.16      3.69 o 
  -5  -3  20       12.53       13.04      4.28 o 
  -4  -3  20        2.17        1.97      3.25 o 
  -3  -3  20      402.21      431.18     16.95 o 
  -2  -3  20       14.59        8.47      3.63 o 
  -1  -3  20       89.43       96.09      6.38 o 
   0  -3  20       64.41       72.13      6.79 o 
   1  -3  20       53.01       52.90      6.47 o 
   2  -3  20       55.89       37.15      6.63 o 
  -5  -2  20       57.82       76.45      7.47 o 
  -4  -2  20       75.05       74.95      7.07 o 
  -3  -2  20       30.66       36.68      5.41 o 
  -2  -2  20      504.75      592.77     20.11 o 
  -1  -2  20       11.64       12.49      2.07 o 
   0  -2  20       14.60       18.23      4.44 o 
   1  -2  20        3.55        5.25      3.66 o 
   2  -2  20        4.09        3.44      3.97 o 
  -5  -1  20        0.10        4.16      3.22 o 
  -4  -1  20        1.81       -2.28      2.75 o 
  -3  -1  20      102.50      118.82      8.47 o 
  -2  -1  20       46.02       48.68      5.63 o 
  -1  -1  20        0.05        1.28      1.69 o 
   0  -1  20       40.20       36.90      5.66 o 
   1  -1  20       12.85       14.88      4.69 o 
  -4   0  20       63.41       71.26      7.04 o
[truncated: 1,202 more chars]
